# Supplementary material for: Morphine hydro­chloride anhydrate
Source: Acta Crystallogr Sect E Struct Rep Online. 2012 Nov 17;68(Pt 12):o3358–9. doi: 10.1107/S1600536812046405 (PMC3588957; doi:10.1107/S1600536812046405)
Supplement: Supplementary file 1 [file e-68-o3358-sup1.cif]

##############################################################################
#                                                                            #
# This CIF contains the data in a paper accepted for publication in          #
# Acta Crystallographica Section E. It conforms to the requirements of       #
# Notes for Authors for Acta Crystallographica Section E, and has been       #
# peer reviewed under the auspices of the IUCr Commission on Journals.       #
#                                                                            #
# Full details of the Crystallographic Information File format               #
# are given in the paper "The Crystallographic Information File (CIF):       #
# a New Standard Archive File for Crystallography" by S. R. Hall, F. H.      #
# Allen and I. D. Brown [Acta Cryst. (1991), A47, 655-685].                  #
#                                                                            #
# The current version of the core CIF dictionary is obtainable from          #
# ftp://ftp.iucr.org/pub/cif_core.dic.                                       #
#                                                                            #
# Software is freely available for graphical display of the structure(s)     #
# in this CIF. For information consult the CIF software page                 #
# http://www.iucr.org/resources/cif/software.                                #
#                                                                            #
# This file may be used for bona fide research purposes within the           #
# scientific community so long as proper attribution is given to the journal # 
# article from which it was obtained.                                        #
#                                                                            #
##############################################################################
data_I
_audit_creation_method     SHELXL-97
_chemical_name_systematic
;
(5\a,6\a)-7,8-Didehydro-4,5-epoxy-17-methylmorphinan-3,6-diol hydrochloride
;
_chemical_name_common     'Morphine hydrochloride anhydrate'
_chemical_formula_moiety     'C17 H20 N O3 +, Cl -'
_chemical_formula_sum     'C17 H20 Cl N O3'
_chemical_formula_iupac     'C17 H20 N O3 +, Cl -'
_chemical_formula_weight     321.79
_chemical_melting_point     ?
_symmetry_cell_setting     orthorhombic
_symmetry_space_group_name_H-M     'P 21 21 21'
_symmetry_space_group_name_Hall     'P 2ac 2ab'
loop_
    _symmetry_equiv_pos_as_xyz
    'x, y, z'
    '-x+1/2, -y, z+1/2'
    '-x, y+1/2, -z+1/2'
    'x+1/2, -y+1/2, -z'
_cell_length_a     7.3504(2)
_cell_length_b     12.8524(5)
_cell_length_c     16.0372(5)
_cell_angle_alpha     90.00
_cell_angle_beta     90.00
_cell_angle_gamma     90.00
_cell_volume     1515.04(9)
_cell_formula_units_Z     4
_cell_measurement_reflns_used     4272
_cell_measurement_theta_min     2.9882
_cell_measurement_theta_max     29.2065
_cell_measurement_temperature     173(2)
_exptl_crystal_description     block
_exptl_crystal_colour     colourless
_exptl_crystal_size_max     0.20
_exptl_crystal_size_mid     0.20
_exptl_crystal_size_min     0.20
_exptl_crystal_density_diffrn     1.411
_exptl_crystal_density_meas     ?
_exptl_crystal_density_method     'not measured'
_exptl_crystal_F_000     680
_exptl_absorpt_coefficient_mu     0.265
_exptl_absorpt_correction_type     multi-scan
_exptl_absorpt_process_details
;
(CrysAlis PRO; Oxford Diffraction, 2003)
;
_exptl_absorpt_correction_T_min     0.98243
_exptl_absorpt_correction_T_max     1.00000
_diffrn_ambient_temperature     173(2)
_diffrn_radiation_type     'Mo K\a'
_diffrn_radiation_wavelength     0.7107
_diffrn_radiation_source     'Enhance (Mo) X-ray Source'
_diffrn_radiation_monochromator     'graphite'
_diffrn_measurement_device_type
                              'Oxford Diffraction Xcalibur (Ruby, Gemini ultra)'
_diffrn_measurement_method     '\w scans'
_diffrn_detector_area_resol_mean     10.3575
_diffrn_reflns_number     7406
_diffrn_reflns_av_R_equivalents     0.0238
_diffrn_reflns_av_sigmaI/netI     0.0305
_diffrn_reflns_theta_min     2.99
_diffrn_reflns_theta_max     26.00
_diffrn_reflns_theta_full     26.00
_diffrn_measured_fraction_theta_max     0.999
_diffrn_measured_fraction_theta_full     0.999
_diffrn_reflns_limit_h_min     -9
_diffrn_reflns_limit_h_max     9
_diffrn_reflns_limit_k_min     -12
_diffrn_reflns_limit_k_max     15
_diffrn_reflns_limit_l_min     -19
_diffrn_reflns_limit_l_max     19
_refine_special_details
;
Refinement of <i>F</i>^2^ against ALL reflections. The weighted <i>R</i>-factor
<i>wR</i> and goodness of fit <i>S</i> are based on <i>F</i>^2^, conventional
<i>R</i>-factors <i>R</i> are based on <i>F</i>, with <i>F</i> set to zero for
negative <i>F</i>^2^. The threshold expression of <i>F</i>^2^ >
\s(<i>F</i>^2^) is used only for calculating <i>R</i>-factors(gt) <i>etc</i>.
and is not relevant to the choice of reflections for refinement.
<i>R</i>-factors based on <i>F</i>^2^ are statistically about twice as large
as those based on <i>F</i>, and <i>R</i>- factors based on ALL data will be
even larger.
;
_reflns_number_total     2971
_reflns_number_gt     2803
_reflns_threshold_expression     I>2sigma(I)
_refine_ls_structure_factor_coef     Fsqd
_refine_ls_matrix_type     full
_refine_ls_R_factor_all     0.0298
_refine_ls_R_factor_gt     0.0273
_refine_ls_wR_factor_gt     0.0674
_refine_ls_wR_factor_ref     0.0687
_refine_ls_goodness_of_fit_ref     1.038
_refine_ls_restrained_S_all     1.038
_refine_ls_number_reflns     2971
_refine_ls_number_parameters     229
_refine_ls_number_restraints     3
_refine_ls_hydrogen_treatment     mixed
_refine_ls_weighting_scheme     calc
_refine_ls_weighting_details
         'calc w=1/[\s^2^(Fo^2^)+(0.0324P)^2^+0.2844P] where P=(Fo^2^+2Fc^2^)/3'
_atom_sites_solution_hydrogens     difmap
_atom_sites_solution_primary     direct
_atom_sites_solution_secondary     difmap
_refine_ls_shift/su_max     0.001
_refine_ls_shift/su_mean     0.000
_refine_diff_density_max     0.179
_refine_diff_density_min     -0.154
_refine_ls_extinction_method     none
_refine_ls_extinction_coef     ?
_refine_ls_abs_structure_details     'Flack (1983), 1245 Friedel pairs'
_refine_ls_abs_structure_Flack     0.02(5)
loop_
    _atom_type_symbol
    _atom_type_description
    _atom_type_scat_dispersion_real
    _atom_type_scat_dispersion_imag
    _atom_type_scat_source
    'C' 'C' 0.0033 0.0016
                         'International Tables Vol C Tables 4.2.6.8 and 6.1.1.4'
    'H' 'H' 0.0000 0.0000
                         'International Tables Vol C Tables 4.2.6.8 and 6.1.1.4'
    'N' 'N' 0.0061 0.0033
                         'International Tables Vol C Tables 4.2.6.8 and 6.1.1.4'
    'O' 'O' 0.0106 0.0060
                         'International Tables Vol C Tables 4.2.6.8 and 6.1.1.4'
    'Cl' 'Cl' 0.1484 0.1585
                         'International Tables Vol C Tables 4.2.6.8 and 6.1.1.4'
_computing_data_collection     'CrysAlis PRO (Oxford Diffraction, 2003)'
_computing_cell_refinement     'CrysAlis PRO (Oxford Diffraction, 2003)'
_computing_data_reduction     'CrysAlis PRO (Oxford Diffraction, 2003)'
_computing_structure_solution     'SHELXL97 (Sheldrick, 2008)'
_computing_structure_refinement     'SHELXL97 (Sheldrick, 2008)'
_computing_molecular_graphics
;
XP in SHELXTL (Sheldrick, 2008) and <i>Mercury</i> (Macrae <i>et
al.</i>,
2008)
;
_computing_publication_material     'publCIF (Westrip, 2010)'
loop_
    _atom_site_type_symbol
    _atom_site_label
    _atom_site_fract_x
    _atom_site_fract_y
    _atom_site_fract_z
    _atom_site_U_iso_or_equiv
    _atom_site_adp_type
    _atom_site_calc_flag
    _atom_site_refinement_flags
    _atom_site_occupancy
    _atom_site_symmetry_multiplicity
    _atom_site_disorder_assembly
    _atom_site_disorder_group
    Cl Cl1 0.96273(5) 0.72090(4) 0.82895(3) 0.03438(12) Uani d . 1 4 . .
    O O1 0.83825(19) 0.64336(10) 0.65098(8) 0.0367(3) Uani d D 1 4 . .
    H H1O 0.877(3) 0.6586(18) 0.6972(8) 0.051(7) Uiso d D 1 4 . .
    O O2 0.55524(15) 0.77200(8) 0.73074(6) 0.0242(2) Uani d . 1 4 . .
    O O3 0.62377(17) 0.85259(10) 0.88464(7) 0.0294(3) Uani d D 1 4 . .
    H H3O 0.709(2) 0.8207(16) 0.8625(13) 0.050(7) Uiso d D 1 4 . .
    N N1 0.29227(19) 1.08986(11) 0.56252(9) 0.0242(3) Uani d D 1 4 . .
    H H1N 0.221(2) 1.1239(15) 0.6013(10) 0.044(6) Uiso d D 1 4 . .
    C C1 0.7896(2) 0.86915(13) 0.51135(9) 0.0243(4) Uani d . 1 4 . .
    H H1 0.8436 0.8943 0.4615 0.042(6) Uiso calc R 1 1 . .
    C C2 0.8430(2) 0.77357(14) 0.54336(10) 0.0259(4) Uani d . 1 4 . .
    H H2 0.9308 0.7338 0.5139 0.031(5) Uiso calc R 1 1 . .
    C C3 0.7717(2) 0.73423(12) 0.61752(10) 0.0245(3) Uani d . 1 4 . .
    C C4 0.6342(2) 0.79226(12) 0.65458(9) 0.0202(3) Uani d . 1 4 . .
    C C5 0.5554(2) 0.92311(12) 0.82414(9) 0.0227(3) Uani d . 1 4 . .
    H H5 0.4628 0.9669 0.8534 0.019(4) Uiso calc R 1 2 . .
    C C6 0.4532(2) 0.86543(12) 0.75454(9) 0.0202(3) Uani d . 1 4 . .
    H H6 0.3301 0.8446 0.7753 0.022(4) Uiso calc R 1 2 . .
    C C7 0.6973(2) 0.99708(13) 0.79168(10) 0.0242(4) Uani d . 1 4 . .
    H H7 0.8131 1.0002 0.8179 0.031(5) Uiso calc R 1 2 . .
    C C8 0.6628(2) 1.05776(13) 0.72718(10) 0.0232(4) Uani d . 1 4 . .
    H H8 0.7501 1.1073 0.7090 0.027(5) Uiso calc R 1 2 . .
    C C9 0.4862(2) 1.09416(13) 0.59477(10) 0.0220(3) Uani d . 1 4 . .
    H H9 0.5211 1.1691 0.5999 0.022(4) Uiso calc R 1 2 . .
    C C10 0.6209(2) 1.04229(14) 0.53414(11) 0.0272(4) Uani d . 1 4 . .
    H H10A 0.5727 1.0489 0.4767 0.029(5) Uiso calc R 1 2 . .
    H H10B 0.7377 1.0805 0.5364 0.048(6) Uiso calc R 1 2 . .
    C C11 0.6574(2) 0.92863(13) 0.55164(9) 0.0207(3) Uani d . 1 4 . .
    C C12 0.5743(2) 0.88337(12) 0.61978(9) 0.0188(3) Uani d . 1 4 . .
    C C13 0.43158(19) 0.93188(12) 0.67453(9) 0.0181(3) Uani d . 1 4 . .
    C C14 0.4832(2) 1.04739(12) 0.68285(9) 0.0193(3) Uani d . 1 4 . .
    H H14 0.3875 1.0836 0.7163 0.012(4) Uiso calc R 1 2 . .
    C C15 0.2383(2) 0.92357(13) 0.63760(10) 0.0243(4) Uani d . 1 4 . .
    H H15A 0.2078 0.8493 0.6290 0.033(5) Uiso calc R 1 2 . .
    H H15B 0.1498 0.9528 0.6778 0.017(4) Uiso calc R 1 2 . .
    C C16 0.2217(2) 0.98094(13) 0.55534(11) 0.0283(4) Uani d . 1 4 . .
    H H16A 0.2912 0.9433 0.5119 0.030(5) Uiso calc R 1 2 . .
    H H16B 0.0924 0.9827 0.5380 0.021(4) Uiso calc R 1 2 . .
    C C17 0.2666(3) 1.14956(15) 0.48358(11) 0.0349(4) Uani d . 1 4 . .
    H H17A 0.3241 1.1120 0.4374 0.035(5) Uiso calc R 1 2 . .
    H H17B 0.3225 1.2184 0.4892 0.046(6) Uiso calc R 1 2 . .
    H H17C 0.1363 1.1574 0.4723 0.041(6) Uiso calc R 1 2 . .
loop_
    _atom_site_aniso_label
    _atom_site_aniso_U_11
    _atom_site_aniso_U_22
    _atom_site_aniso_U_33
    _atom_site_aniso_U_12
    _atom_site_aniso_U_13
    _atom_site_aniso_U_23
    Cl1 0.0245(2) 0.0376(2) 0.0411(2) 0.00496(19) 0.00355(18) 0.0024(2)
    O1 0.0476(8) 0.0244(7) 0.0383(8) 0.0127(6) 0.0048(6) -0.0009(6)
    O2 0.0310(6) 0.0171(5) 0.0246(6) 0.0019(5) 0.0063(5) 0.0017(4)
    O3 0.0345(7) 0.0337(7) 0.0201(6) 0.0081(6) 0.0012(5) 0.0051(5)
    N1 0.0265(7) 0.0226(7) 0.0236(7) 0.0017(6) -0.0054(6) 0.0008(6)
    C1 0.0234(8) 0.0297(9) 0.0199(8) -0.0052(7) 0.0032(7) -0.0035(7)
    C2 0.0240(8) 0.0281(9) 0.0256(8) 0.0007(8) 0.0028(7) -0.0120(8)
    C3 0.0274(8) 0.0180(8) 0.0282(8) 0.0014(7) -0.0008(7) -0.0051(7)
    C4 0.0222(7) 0.0190(8) 0.0195(7) -0.0047(7) 0.0005(6) -0.0038(6)
    C5 0.0258(8) 0.0242(8) 0.0181(7) 0.0037(7) 0.0012(7) 0.0008(6)
    C6 0.0201(7) 0.0184(8) 0.0221(7) 0.0003(7) 0.0049(7) 0.0008(6)
    C7 0.0236(8) 0.0250(8) 0.0240(8) -0.0018(7) -0.0044(7) -0.0058(7)
    C8 0.0245(8) 0.0185(8) 0.0267(8) -0.0063(7) -0.0010(7) -0.0032(7)
    C9 0.0235(8) 0.0168(7) 0.0258(8) -0.0025(7) -0.0040(6) 0.0029(6)
    C10 0.0279(9) 0.0268(9) 0.0269(9) 0.0001(8) 0.0029(7) 0.0075(7)
    C11 0.0201(8) 0.0243(8) 0.0177(7) -0.0042(7) -0.0020(6) -0.0009(6)
    C12 0.0188(7) 0.0179(7) 0.0198(7) -0.0030(6) -0.0024(6) -0.0041(6)
    C13 0.0173(7) 0.0177(7) 0.0192(7) -0.0029(6) -0.0002(6) 0.0002(6)
    C14 0.0204(7) 0.0167(7) 0.0209(8) -0.0008(6) -0.0001(6) -0.0016(6)
    C15 0.0200(8) 0.0225(8) 0.0303(9) -0.0033(7) -0.0022(7) -0.0012(7)
    C16 0.0256(9) 0.0268(9) 0.0325(9) -0.0009(7) -0.0096(7) -0.0051(8)
    C17 0.0449(11) 0.0311(10) 0.0288(9) 0.0037(9) -0.0109(8) 0.0055(8)
_geom_special_details
;
All e.s.d.'s (except the e.s.d. in the dihedral angle between two l.s. planes)
are estimated using the full covariance matrix. The cell e.s.d.'s are taken
into account individually in the estimation of e.s.d.'s in distances, angles
and torsion angles; correlations between e.s.d.'s in cell parameters are only
used when they are defined by crystal symmetry. An approximate (isotropic)
treatment of cell e.s.d.'s is used for estimating e.s.d.'s involving l.s.
planes.
;
loop_
    _geom_bond_atom_site_label_1
    _geom_bond_atom_site_label_2
    _geom_bond_site_symmetry_2
    _geom_bond_distance
    _geom_bond_publ_flag
    O1 C3 . 1.375(2) ?
    O1 H1O . 0.817(9) ?
    O2 C4 . 1.3770(17) ?
    O2 C6 . 1.4665(18) ?
    O3 C5 . 1.4196(19) ?
    O3 H3O . 0.831(10) ?
    N1 C17 . 1.492(2) ?
    N1 C16 . 1.497(2) ?
    N1 C9 . 1.517(2) ?
    N1 H1N . 0.925(9) ?
    C1 C2 . 1.388(2) ?
    C1 C11 . 1.395(2) ?
    C1 H1 . 0.9500 ?
    C2 C3 . 1.395(2) ?
    C2 H2 . 0.9500 ?
    C3 C4 . 1.390(2) ?
    C4 C12 . 1.370(2) ?
    C5 C7 . 1.504(2) ?
    C5 C6 . 1.536(2) ?
    C5 H5 . 1.0000 ?
    C6 C13 . 1.549(2) ?
    C6 H6 . 1.0000 ?
    C7 C8 . 1.320(2) ?
    C7 H7 . 0.9500 ?
    C8 C14 . 1.505(2) ?
    C8 H8 . 0.9500 ?
    C9 C14 . 1.535(2) ?
    C9 C10 . 1.540(2) ?
    C9 H9 . 1.0000 ?
    C10 C11 . 1.511(2) ?
    C10 H10A . 0.9900 ?
    C10 H10B . 0.9900 ?
    C11 C12 . 1.380(2) ?
    C12 C13 . 1.503(2) ?
    C13 C14 . 1.538(2) ?
    C13 C15 . 1.543(2) ?
    C14 H14 . 1.0000 ?
    C15 C16 . 1.516(2) ?
    C15 H15A . 0.9900 ?
    C15 H15B . 0.9900 ?
    C16 H16A . 0.9900 ?
    C16 H16B . 0.9900 ?
    C17 H17A . 0.9800 ?
    C17 H17B . 0.9800 ?
    C17 H17C . 0.9800 ?
loop_
    _geom_angle_atom_site_label_1
    _geom_angle_atom_site_label_2
    _geom_angle_atom_site_label_3
    _geom_angle_site_symmetry_1
    _geom_angle_site_symmetry_3
    _geom_angle
    _geom_angle_publ_flag
    C3 O1 H1O . . 105.8(17) ?
    C4 O2 C6 . . 106.96(11) ?
    C5 O3 H3O . . 106.9(16) ?
    C17 N1 C16 . . 111.81(13) ?
    C17 N1 C9 . . 112.91(14) ?
    C16 N1 C9 . . 112.69(13) ?
    C17 N1 H1N . . 104.8(14) ?
    C16 N1 H1N . . 107.3(14) ?
    C9 N1 H1N . . 106.7(13) ?
    C2 C1 C11 . . 120.71(15) ?
    C2 C1 H1 . . 119.6 ?
    C11 C1 H1 . . 119.6 ?
    C1 C2 C3 . . 122.00(15) ?
    C1 C2 H2 . . 119.0 ?
    C3 C2 H2 . . 119.0 ?
    O1 C3 C4 . . 123.21(14) ?
    O1 C3 C2 . . 120.45(15) ?
    C4 C3 C2 . . 116.33(15) ?
    C12 C4 O2 . . 112.80(13) ?
    C12 C4 C3 . . 121.21(14) ?
    O2 C4 C3 . . 125.76(14) ?
    O3 C5 C7 . . 113.23(13) ?
    O3 C5 C6 . . 111.20(13) ?
    C7 C5 C6 . . 113.13(12) ?
    O3 C5 H5 . . 106.2 ?
    C7 C5 H5 . . 106.2 ?
    C6 C5 H5 . . 106.2 ?
    O2 C6 C5 . . 109.51(12) ?
    O2 C6 C13 . . 106.75(11) ?
    C5 C6 C13 . . 112.69(12) ?
    O2 C6 H6 . . 109.3 ?
    C5 C6 H6 . . 109.3 ?
    C13 C6 H6 . . 109.3 ?
    C8 C7 C5 . . 120.73(15) ?
    C8 C7 H7 . . 119.6 ?
    C5 C7 H7 . . 119.6 ?
    C7 C8 C14 . . 119.11(15) ?
    C7 C8 H8 . . 120.4 ?
    C14 C8 H8 . . 120.4 ?
    N1 C9 C14 . . 106.60(12) ?
    N1 C9 C10 . . 111.91(13) ?
    C14 C9 C10 . . 114.89(13) ?
    N1 C9 H9 . . 107.7 ?
    C14 C9 H9 . . 107.7 ?
    C10 C9 H9 . . 107.7 ?
    C11 C10 C9 . . 114.53(14) ?
    C11 C10 H10A . . 108.6 ?
    C9 C10 H10A . . 108.6 ?
    C11 C10 H10B . . 108.6 ?
    C9 C10 H10B . . 108.6 ?
    H10A C10 H10B . . 107.6 ?
    C12 C11 C1 . . 116.35(15) ?
    C12 C11 C10 . . 118.42(14) ?
    C1 C11 C10 . . 124.55(15) ?
    C4 C12 C11 . . 122.73(14) ?
    C4 C12 C13 . . 109.92(13) ?
    C11 C12 C13 . . 126.61(14) ?
    C12 C13 C14 . . 106.19(12) ?
    C12 C13 C15 . . 112.92(13) ?
    C14 C13 C15 . . 109.10(12) ?
    C12 C13 C6 . . 100.58(12) ?
    C14 C13 C6 . . 115.78(12) ?
    C15 C13 C6 . . 111.97(12) ?
    C8 C14 C9 . . 112.77(13) ?
    C8 C14 C13 . . 110.04(13) ?
    C9 C14 C13 . . 107.56(12) ?
    C8 C14 H14 . . 108.8 ?
    C9 C14 H14 . . 108.8 ?
    C13 C14 H14 . . 108.8 ?
    C16 C15 C13 . . 112.00(13) ?
    C16 C15 H15A . . 109.2 ?
    C13 C15 H15A . . 109.2 ?
    C16 C15 H15B . . 109.2 ?
    C13 C15 H15B . . 109.2 ?
    H15A C15 H15B . . 107.9 ?
    N1 C16 C15 . . 111.09(13) ?
    N1 C16 H16A . . 109.4 ?
    C15 C16 H16A . . 109.4 ?
    N1 C16 H16B . . 109.4 ?
    C15 C16 H16B . . 109.4 ?
    H16A C16 H16B . . 108.0 ?
    N1 C17 H17A . . 109.5 ?
    N1 C17 H17B . . 109.5 ?
    H17A C17 H17B . . 109.5 ?
    N1 C17 H17C . . 109.5 ?
    H17A C17 H17C . . 109.5 ?
    H17B C17 H17C . . 109.5 ?
loop_
    _geom_hbond_atom_site_label_D
    _geom_hbond_atom_site_label_H
    _geom_hbond_atom_site_label_A
    _geom_hbond_site_symmetry_A
    _geom_hbond_distance_DH
    _geom_hbond_distance_HA
    _geom_hbond_distance_DA
    _geom_hbond_angle_DHA
    O1 H1O Cl1 . 0.817(9) 2.347(10) 3.1585(14) 173(2)
    O3 H3O Cl1 . 0.831(10) 2.324(11) 3.1416(13) 168(2)
    N1 H1N Cl1 3_656 0.925(9) 2.150(10) 3.0626(15) 168.8(19)
    C17 H17C O3 2_574 0.98 2.38 3.278(2) 152.6
    C14 H14 O2 3_656 1.00 2.60 3.2149(19) 119.6
    C2 H2 Cg1 4_566 0.95 2.71 3.638(2) 165.1
_iucr_refine_instructions_details
;
TITL s92
CELL 0.71073   7.3504  12.8524  16.0372  90.000  90.000  90.000
ZERR    4.00   0.0002   0.0005   0.0005   0.000   0.000   0.000
LATT -1
SYMM 0.5-X, -Y, 0.5+Z
SYMM -X, 0.5+Y, 0.5-Z
SYMM 0.5+X, 0.5-Y, -Z
SFAC C H N O CL
UNIT 68 80 4 12 4
SIZE .2 .2 .2
REM colourless block
HTAB
BOND $H
acta
L.S. 10
EQIV $1  -x+1, y+1/2, -z+3/2
TEMP -100
HTAB O1 Cl1
HTAB O3 Cl1
HTAB N1 Cl1_$1
BOND
FMAP 2
DFIX 0.82 .01 O1 H1O O3 H3O
DFIX 0.93 .01 N1 H1N
PLAN 20
WGHT    0.032400    0.284400
FVAR       0.27394
CL1   5    0.962726    0.720904    0.828946    11.00000    0.02446    0.03756 =
         0.04112    0.00242    0.00355    0.00496
O1    4    0.838249    0.643364    0.650978    11.00000    0.04760    0.02436 =
         0.03826   -0.00085    0.00476    0.01270
H1O   2    0.876610    0.658636    0.697179    11.00000    0.05078
O2    4    0.555241    0.772003    0.730737    11.00000    0.03099    0.01713 =
         0.02459    0.00171    0.00634    0.00186
O3    4    0.623767    0.852592    0.884637    11.00000    0.03452    0.03374 =
         0.02007    0.00508    0.00124    0.00812
H3O   2    0.709448    0.820705    0.862489    11.00000    0.05048
N1    3    0.292273    1.089863    0.562519    11.00000    0.02649    0.02257 =
         0.02362    0.00081   -0.00544    0.00173
H1N   2    0.220789    1.123896    0.601330    11.00000    0.04368
C1    1    0.789597    0.869151    0.511352    11.00000    0.02336    0.02970 =
         0.01992   -0.00353    0.00320   -0.00519
AFIX  43
H1    2    0.843645    0.894333    0.461471    11.00000    0.04158
AFIX   0
C2    1    0.843019    0.773575    0.543361    11.00000    0.02402    0.02811 =
         0.02564   -0.01199    0.00276    0.00072
AFIX  43
H2    2    0.930844    0.733753    0.513860    11.00000    0.03141
AFIX   0
C3    1    0.771676    0.734228    0.617519    11.00000    0.02739    0.01802 =
         0.02819   -0.00509   -0.00079    0.00145
C4    1    0.634193    0.792259    0.654583    11.00000    0.02220    0.01898 =
         0.01947   -0.00378    0.00049   -0.00473
C5    1    0.555403    0.923109    0.824139    11.00000    0.02582    0.02418 =
         0.01812    0.00081    0.00117    0.00372
AFIX  13
H5    2    0.462774    0.966859    0.853402    11.00000    0.01873
AFIX   0
C6    1    0.453167    0.865433    0.754537    11.00000    0.02008    0.01841 =
         0.02215    0.00077    0.00491    0.00028
AFIX  13
H6    2    0.330125    0.844611    0.775258    11.00000    0.02198
AFIX   0
C7    1    0.697348    0.997078    0.791681    11.00000    0.02355    0.02501 =
         0.02399   -0.00577   -0.00440   -0.00182
AFIX  43
H7    2    0.813128    1.000155    0.817891    11.00000    0.03131
AFIX   0
C8    1    0.662789    1.057759    0.727178    11.00000    0.02446    0.01854 =
         0.02668   -0.00324   -0.00103   -0.00633
AFIX  43
H8    2    0.750097    1.107304    0.708979    11.00000    0.02653
AFIX   0
C9    1    0.486216    1.094164    0.594767    11.00000    0.02349    0.01680 =
         0.02577    0.00290   -0.00396   -0.00251
AFIX  13
H9    2    0.521122    1.169088    0.599942    11.00000    0.02196
AFIX   0
C10   1    0.620934    1.042288    0.534136    11.00000    0.02789    0.02680 =
         0.02689    0.00746    0.00291    0.00013
AFIX  23
H10A  2    0.572688    1.048923    0.476747    11.00000    0.02879
H10B  2    0.737731    1.080543    0.536407    11.00000    0.04799
AFIX   0
C11   1    0.657385    0.928633    0.551642    11.00000    0.02009    0.02428 =
         0.01773   -0.00093   -0.00204   -0.00424
C12   1    0.574305    0.883374    0.619779    11.00000    0.01876    0.01793 =
         0.01984   -0.00408   -0.00243   -0.00304
C13   1    0.431584    0.931881    0.674534    11.00000    0.01726    0.01773 =
         0.01917    0.00020   -0.00024   -0.00285
C14   1    0.483183    1.047390    0.682854    11.00000    0.02037    0.01670 =
         0.02089   -0.00163   -0.00006   -0.00077
AFIX  13
H14   2    0.387465    1.083593    0.716345    11.00000    0.01177
AFIX   0
C15   1    0.238317    0.923566    0.637595    11.00000    0.02004    0.02253 =
         0.03026   -0.00117   -0.00221   -0.00331
AFIX  23
H15A  2    0.207789    0.849317    0.628977    11.00000    0.03255
H15B  2    0.149770    0.952779    0.677790    11.00000    0.01658
AFIX   0
C16   1    0.221692    0.980940    0.555340    11.00000    0.02560    0.02675 =
         0.03253   -0.00510   -0.00962   -0.00090
AFIX  23
H16A  2    0.291197    0.943273    0.511927    11.00000    0.03027
H16B  2    0.092442    0.982719    0.538037    11.00000    0.02090
AFIX   0
C17   1    0.266570    1.149561    0.483575    11.00000    0.04492    0.03112 =
         0.02880    0.00550   -0.01093    0.00369
AFIX 137
H17A  2    0.324121    1.112014    0.437391    11.00000    0.03505
H17B  2    0.322453    1.218435    0.489193    11.00000    0.04620
H17C  2    0.136258    1.157437    0.472302    11.00000    0.04128
HKLF 4
REM  s92
REM R1 =  0.0273 for   2803 Fo > 4sig(Fo)  and  0.0299 for all   2971 data
REM    226 parameters refined using      2 restraints
END
;
data_global
_journal_date_recd_electronic     2012-10-15
_journal_date_accepted     2012-11-09
_journal_name_full     'Acta Crystallographica, Section E'
_journal_year     2012
_journal_volume     68
_journal_issue     12
_journal_page_first     o3358
_journal_page_last     o3359
_journal_paper_category     QO
_journal_paper_doi     10.1107/S1600536812046405
_journal_coeditor_code     LX2271
_publ_contact_author_name     'Thomas Gelbrich'
_publ_contact_author_address
;
Institute of Pharmacy,
University of Innsbruck,
Innrain 52,
6020 Innsbruck,
Austria
;
_publ_contact_author_email     'thomas.gelbrich@uibk.ac.at'
_publ_contact_author_fax     '+43 512 507 5306'
_publ_contact_author_phone     '+43 512 507 2939'
_publ_section_title
;
Morphine hydrochloride anhydrate
;
_publ_section_title_footnote
;
 CAS number: 52--26--6.
;
loop_
    _publ_author_name
    _publ_author_footnote
    _publ_author_address
    'Gelbrich, Thomas' .
;
Institute of Pharmacy,
University of Innsbruck,
Innrain 52c,
6020 Innsbruck,
Austria
;
    'Braun, Doris E.' .
;
Institute of Pharmacy,
University of Innsbruck,
Innrain 52c,
6020 Innsbruck,
Austria
;
    'Griesser, Ulrich J.' .
;
Institute of Pharmacy,
University of Innsbruck,
Innrain 52c,
6020 Innsbruck,
Austria
;
