# Supplementary material for: Morphine hydro­chloride anhydrate
Source: Acta Crystallogr Sect E Struct Rep Online. 2012 Nov 17;68(Pt 12):o3358–9. doi: 10.1107/S1600536812046405 (PMC3588957; doi:10.1107/S1600536812046405)
Supplement: Supplementary file 2 [file e-68-o3358-Isup2.hkl]

# 
# h,k,l, Fc-squared, Fo-squared, sigma(Fo-squared) and status flag 
# 
data_I
_shelx_title ' s92 in P2(1)2(1)2(1)' 
_shelx_refln_list_code          4 
_shelx_F_calc_maximum      115.73 
_exptl_crystal_F_000       680.00 
_reflns_d_resolution_high  0.8107 
 
loop_ 
 _symmetry_equiv_pos_as_xyz 
 'x, y, z' 
 '-x+1/2, -y, z+1/2' 
 '-x, y+1/2, -z+1/2' 
 'x+1/2, -y+1/2, -z' 
 
_cell_length_a     7.3504 
_cell_length_b    12.8524 
_cell_length_c    16.0372 
_cell_angle_alpha  90.000 
_cell_angle_beta   90.000 
_cell_angle_gamma  90.000 
 
_shelx_F_squared_multiplier     1.000 
 
loop_ 
 _refln_index_h 
 _refln_index_k 
 _refln_index_l 
 _refln_F_squared_calc 
 _refln_F_squared_meas 
 _refln_F_squared_sigma 
 _refln_observed_status 
   2   0   0      101.23       74.85      2.81 o 
   4   0   0      718.61      718.72     12.89 o 
   6   0   0       31.45       30.89      2.42 o 
   8   0   0       76.56       66.26      5.33 o 
   1   1   0        3.39        2.00      0.93 o 
   2   1   0       59.35       55.66      1.35 o 
   3   1   0     1193.28     1222.91     13.30 o 
   4   1   0        1.35        1.73      0.46 o 
   5   1   0     1672.68     1726.60     18.80 o 
   6   1   0      561.92      553.67      7.12 o 
   7   1   0        6.92        7.68      1.07 o 
   8   1   0      291.94      293.99     12.16 o 
   9   1   0       52.63       66.63      7.73 o 
   0   2   0       11.83        5.86      0.93 o 
   1   2   0     6027.53     6140.03    156.72 o 
   2   2   0     2668.60     2743.85     41.62 o 
   3   2   0       71.81       80.97      2.21 o 
   4   2   0        3.64        2.41      0.63 o 
   5   2   0     1378.07     1435.35     15.84 o 
   6   2   0        0.04        1.22      0.93 o 
   7   2   0        3.11        1.01      1.35 o 
   8   2   0        1.28        0.00      2.40 o 
   1   3   0      543.44      540.51     16.66 o 
   2   3   0      386.67      364.47     12.93 o 
   3   3   0       73.30       78.91      2.02 o 
   4   3   0       18.64        9.70      0.85 o 
   5   3   0       28.46       27.99      1.56 o 
   6   3   0      896.95      868.01     14.57 o 
   7   3   0      353.55      343.84      9.25 o 
   8   3   0       86.38       83.43     10.93 o 
   0   4   0      130.20      120.60      5.60 o 
   1   4   0     6484.85     6408.15    165.11 o 
   2   4   0      860.07      765.72     23.99 o 
   3   4   0       12.44       13.57      1.91 o 
   4   4   0      200.44      202.27      5.12 o 
   5   4   0      262.76      255.27      5.10 o 
   6   4   0       41.04       44.15      2.25 o 
   7   4   0       88.30       76.47      9.06 o 
   8   4   0        0.03        0.00      2.40 o 
   1   5   0      322.27      327.84      8.46 o 
   2   5   0       93.01      103.14      6.53 o 
   3   5   0      183.96      166.18      9.06 o 
   4   5   0      151.91      171.72      4.97 o 
   5   5   0      361.60      353.39      5.99 o 
   6   5   0      130.47      127.45      4.86 o 
   7   5   0       55.11       60.23      7.33 o 
   8   5   0        0.13        1.93      4.46 o 
   0   6   0     4102.62     4539.56    119.14 o 
   1   6   0       62.10       43.70      2.75 o 
   2   6   0     1166.48     1172.57     35.85 o 
   3   6   0     1077.05      991.87     32.12 o 
   4   6   0      538.52      578.07     10.56 o 
   5   6   0      132.00      125.12      4.01 o 
   6   6   0        0.02        0.46      1.25 o 
   7   6   0      164.38      160.19      9.33 o 
   8   6   0       21.51       20.28      9.79 o 
   1   7   0       25.68       37.38      2.81 o 
   2   7   0      106.99      112.07      7.60 o 
   3   7   0       40.64       46.38      5.33 o 
   4   7   0      111.18      117.08      5.73 o 
   5   7   0     1212.10     1271.70     39.48 o 
   6   7   0       50.08       52.88      2.20 o 
   7   7   0        1.91        0.00      3.46 o 
   8   7   0        1.37        6.26      4.66 o 
   0   8   0      276.98      256.00     11.73 o 
   1   8   0     1267.74     1265.82     22.28 o 
   2   8   0      167.50      186.27      5.73 o 
   3   8   0      931.85      918.44     31.58 o 
   4   8   0      164.62      168.84     11.06 o 
   5   8   0        4.33        2.36      2.73 o 
   6   8   0       14.47       13.07      1.82 o 
   7   8   0      127.65      130.06     11.46 o 
   1   9   0        8.69       14.37      2.46 o 
   2   9   0      379.48      388.85     11.44 o 
   3   9   0       13.24       14.81      2.43 o 
   4   9   0      224.83      206.82     12.79 o 
   5   9   0       26.54       24.71      2.86 o 
   6   9   0       38.53       43.31      7.06 o 
   7   9   0       66.93       94.35      9.99 o 
   0  10   0      430.85      395.79     16.92 o 
   1  10   0      792.75      764.45     29.58 o 
   2  10   0        9.69       13.17      2.46 o 
   3  10   0      462.29      475.13     13.70 o 
   4  10   0      120.36      111.07      9.73 o 
   5  10   0       70.10       55.17      7.20 o 
   6  10   0        8.24       11.86      4.66 o 
   7  10   0       15.40       21.46      5.73 o 
   1  11   0       25.20       22.75      3.02 o 
   2  11   0       24.97       30.12      3.42 o 
   3  11   0        3.76        1.82      1.80 o 
   4  11   0       15.83       17.64      3.03 o 
   5  11   0      343.80      357.07     13.39 o 
   6  11   0       25.67       26.12      6.26 o 
   0  12   0       80.51       61.97      6.80 o 
   1  12   0     1104.21     1042.92     25.48 o 
   2  12   0      367.10      347.62     11.93 o 
   3  12   0      126.33      112.45      6.30 o 
   4  12   0       74.42       72.79      5.27 o 
   5  12   0       13.03        8.26      5.33 o 
   1  13   0      130.11      117.63      6.83 o 
   2  13   0      210.16      222.51      9.54 o 
   3  13   0       40.67       33.86      4.03 o 
   4  13   0        0.57        0.00      2.36 o 
   5  13   0      190.76      186.43     14.66 o 
   0  14   0     1658.24     1771.18     56.64 o 
   1  14   0       54.62       73.00      5.64 o 
   2  14   0        4.89        3.32      2.65 o 
   3  14   0       33.71       41.26      4.55 o 
   4  14   0        3.56        4.13      4.13 o 
   1  15   0       85.30       85.90      6.40 o 
   2  15   0       29.43       34.42      4.39 o 
   1   0   1    11999.97    11439.97    288.51 o 
   2   0   1      202.23      196.77      2.84 o 
   3   0   1        2.17        2.94      0.62 o 
   4   0   1     1372.56     1338.64     12.67 o 
   5   0   1      264.95      253.65      3.63 o 
   6   0   1       61.57       68.06      1.72 o 
   7   0   1        4.92        3.53      0.94 o 
   8   0   1       72.12       67.55      4.17 o 
   9   0   1       31.82       29.91      3.57 o 
  -9   1   1      155.98      166.31     12.13 o 
  -8   1   1        7.78        6.39      2.23 o 
  -7   1   1      416.99      421.46      7.05 o 
  -6   1   1        4.30        5.07      0.86 o 
  -5   1   1      371.96      355.38      5.77 o 
  -4   1   1     1063.21     1093.92     13.14 o 
  -3   1   1     2838.70     2824.49     28.22 o 
  -2   1   1     5213.00     5296.02     51.21 o 
   1   1   1     6952.68     6930.36    124.53 o 
   2   1   1     5259.09     5315.65     55.58 o 
   3   1   1     2836.15     2821.77     26.36 o 
   4   1   1     1043.02     1078.87     11.84 o 
   5   1   1      372.37      355.36      4.59 o 
   6   1   1        4.02        4.18      1.14 o 
   7   1   1      404.13      400.46      8.69 o 
   8   1   1        7.20        9.10      2.07 o 
   9   1   1      159.08      179.72     23.92 o 
  -8   2   1      118.70      108.87      8.46 o 
  -7   2   1      147.23      148.67      3.69 o 
  -6   2   1      852.45      858.11     11.64 o 
  -5   2   1      794.31      790.96     12.14 o 
  -4   2   1     1207.86     1222.65     13.37 o 
  -3   2   1      499.01      462.42      5.52 o 
  -2   2   1     1046.07     1054.96     16.86 o 
  -1   2   1     5887.73     5902.42    150.85 o 
   0   2   1     1071.74     1068.89     28.38 o 
   1   2   1     5837.58     5833.53    149.12 o 
   2   2   1     1034.41     1037.30     14.49 o 
   3   2   1      525.33      483.08      7.21 o 
   4   2   1     1210.66     1207.11     14.30 o 
   5   2   1      796.45      790.78     10.40 o 
   6   2   1      834.92      848.68     13.97 o 
   7   2   1      147.64      145.56      5.42 o 
   8   2   1      113.79      109.10      6.80 o 
  -8   3   1      147.35      152.11      8.01 o 
  -7   3   1      170.48      174.38      6.21 o 
  -6   3   1       37.47       34.42      2.23 o 
  -5   3   1      809.56      834.84     11.44 o 
  -4   3   1      557.22      566.60      7.53 o 
  -3   3   1      297.03      298.17      5.27 o 
  -2   3   1     1335.94     1291.04     36.65 o 
  -1   3   1     2463.74     2481.46     65.56 o 
   0   3   1      769.39      742.40     20.92 o 
   1   3   1     2443.80     2438.93     45.03 o 
   2   3   1     1362.81     1327.59     43.58 o 
   3   3   1      291.68      292.53      5.52 o 
   4   3   1      565.97      575.82      7.92 o 
   5   3   1      795.76      824.14     11.89 o 
   6   3   1       41.99       46.41      2.79 o 
   7   3   1      180.60      176.35      6.12 o 
   8   3   1      151.81      162.68      8.24 o 
  -8   4   1      108.09      115.27      7.10 o 
  -7   4   1       27.62       18.36      2.91 o 
  -6   4   1      379.98      377.42      9.33 o 
  -5   4   1      222.78      233.69      5.31 o 
  -4   4   1      320.52      338.39      5.70 o 
  -3   4   1      970.31     1001.28     21.81 o 
  -2   4   1     1368.47     1341.41     38.65 o 
  -1   4   1     1937.80     1953.88     53.17 o 
   0   4   1       37.22       34.76      2.02 o 
   1   4   1     1914.40     1927.27     36.59 o 
   2   4   1     1403.59     1408.97     40.38 o 
   3   4   1      974.77      983.94     23.45 o 
   4   4   1      308.39      318.00      4.97 o 
   5   4   1      215.40      224.07      4.69 o 
   6   4   1      390.24      374.70     11.66 o 
   7   4   1       25.63       24.48      3.80 o 
   8   4   1      112.77      109.15      6.83 o 
  -8   5   1       76.22       80.22      5.94 o 
  -7   5   1      362.30      345.72     12.17 o 
  -6   5   1      570.56      571.05     11.58 o 
  -5   5   1     1489.75     1482.86     21.22 o 
  -4   5   1      296.98      302.84      5.66 o 
  -3   5   1      227.95      199.23      9.99 o 
  -2   5   1     2039.26     2074.48     57.84 o 
  -1   5   1     1499.93     1539.84     43.44 o 
   0   5   1      123.89      130.01      3.88 o 
   1   5   1     1519.28     1576.46     30.94 o 
   2   5   1     2030.08     2138.98     59.57 o 
   3   5   1      220.99      214.83     15.52 o 
   4   5   1      299.45      303.22      5.83 o 
   5   5   1     1494.18     1426.89     19.44 o 
   6   5   1      565.65      570.16     23.72 o 
   7   5   1      361.43      342.88     17.32 o 
   8   5   1       80.08       86.25      8.73 o 
  -8   6   1       40.03       42.26      4.72 o 
  -7   6   1      196.95      192.70     13.19 o 
  -6   6   1       93.47       86.93      3.44 o 
  -5   6   1      267.66      270.21      5.61 o 
  -4   6   1      303.61      305.14     10.30 o 
  -3   6   1      522.90      510.79     19.46 o 
  -2   6   1     1065.01     1054.10     32.78 o 
  -1   6   1      750.36      838.61     26.39 o 
   0   6   1      503.84      465.85      9.31 o 
   1   6   1      759.95      863.99     18.73 o 
   2   6   1     1065.31     1119.14     23.30 o 
   3   6   1      508.75      540.92     14.32 o 
   4   6   1      299.11      286.42      7.21 o 
   5   6   1      276.39      289.17      6.51 o 
   6   6   1       91.18       82.35      4.46 o 
   7   6   1      196.54      194.83     13.06 o 
   8   6   1       38.96       34.85      7.73 o 
  -8   7   1      269.89      271.57     11.55 o 
  -7   7   1       45.47       30.92      6.13 o 
  -6   7   1      365.48      372.23      7.22 o 
  -5   7   1       99.60       99.75      5.42 o 
  -4   7   1      982.75     1024.78     34.65 o 
  -3   7   1      559.50      574.43     32.85 o 
  -2   7   1      110.79       97.95      6.93 o 
  -1   7   1      449.56      484.46     13.99 o 
   0   7   1      164.91      188.30      7.86 o 
   1   7   1      432.48      485.86     12.28 o 
   2   7   1      111.93      103.58      4.51 o 
   3   7   1      560.52      559.03     21.46 o 
   4   7   1      974.75     1008.46     43.84 o 
   5   7   1       95.82       98.01      3.51 o 
   6   7   1      359.97      343.85     16.86 o 
   7   7   1       45.92       39.58      6.53 o 
   8   7   1      270.45      288.91     17.32 o 
  -7   8   1      173.62      163.78     12.79 o 
  -6   8   1       40.92       40.18      2.94 o 
  -5   8   1      130.13      131.06      5.36 o 
  -4   8   1      835.92      824.09     30.12 o 
  -3   8   1      627.54      597.28     23.05 o 
  -2   8   1      333.63      295.71      9.80 o 
  -1   8   1     1052.94     1100.85     34.85 o 
   0   8   1       38.69       22.19      7.46 o 
   1   8   1     1051.09     1134.62     20.28 o 
   2   8   1      311.21      274.49     13.11 o 
   3   8   1      619.78      580.82     14.64 o 
   4   8   1      853.04      811.83     29.72 o 
   5   8   1      134.68      131.73     12.73 o 
   6   8   1       42.00       40.61      2.67 o 
   7   8   1      177.33      206.42     14.39 o 
  -7   9   1       54.57       67.70      8.80 o 
  -6   9   1      577.46      608.34     16.32 o 
  -5   9   1       66.02       66.33      4.56 o 
  -4   9   1      895.87      882.19     32.25 o 
  -3   9   1       50.57       58.90      6.53 o 
  -2   9   1      220.31      202.43      7.64 o 
  -1   9   1      247.62      243.21      8.52 o 
   0   9   1       90.15      105.06     10.33 o 
   1   9   1      241.17      240.49      6.85 o 
   2   9   1      216.37      216.22      7.83 o 
   3   9   1       54.46       58.56      3.93 o 
   4   9   1      911.86      888.87     21.04 o 
   5   9   1       66.11       80.22      8.40 o 
   6   9   1      580.07      603.14     26.39 o 
   7   9   1       54.23       51.97      7.60 o 
  -7  10   1       37.26       48.37      8.13 o 
  -6  10   1        6.04       11.86      5.33 o 
  -5  10   1      181.03      182.04     13.06 o 
  -4  10   1      194.90      202.69     13.19 o 
  -3  10   1      385.09      365.83     14.86 o 
  -2  10   1       95.76       89.27      5.16 o 
  -1  10   1       92.50       76.52      7.13 o 
   0  10   1       90.94       82.29      4.94 o 
   1  10   1       91.42       83.42      4.97 o 
   2  10   1       86.99       78.73      4.77 o 
   3  10   1      382.43      378.84     11.68 o 
   4  10   1      195.96      200.83     10.19 o 
   5  10   1      183.27      176.92     10.93 o 
   6  10   1        5.59        0.00      4.53 o 
   7  10   1       35.79       33.98      6.66 o 
  -6  11   1       40.85       34.11      6.93 o 
  -5  11   1      117.93      117.14     10.79 o 
  -4  11   1       20.18       22.50      3.20 o 
  -3  11   1       58.19       57.39      4.44 o 
  -2  11   1      295.99      297.82     23.65 o 
  -1  11   1       97.55      104.42      8.93 o 
   0  11   1       12.96       14.76      2.77 o 
   1  11   1      100.24      108.67      5.86 o 
   2  11   1      294.10      315.88     10.74 o 
   3  11   1       59.85       56.68      4.29 o 
   4  11   1       20.02       22.83      6.60 o 
   5  11   1      115.15      115.46      6.06 o 
   6  11   1       45.50       42.51      7.60 o 
  -5  12   1       27.09       30.43      3.81 o 
  -4  12   1      117.16      131.00      7.14 o 
  -3  12   1       30.76       33.13      3.81 o 
  -2  12   1      163.49      170.65      7.98 o 
  -1  12   1        8.86        6.21      2.43 o 
   0  12   1        6.50        4.82      2.31 o 
   1  12   1        9.04       15.81      3.05 o 
   2  12   1      154.00      148.02      9.46 o 
   3  12   1       28.13       28.82      4.13 o 
   4  12   1      113.39      130.43      6.72 o 
   5  12   1       25.15       22.12      5.73 o 
  -5  13   1       41.20       46.91      8.00 o 
  -4  13   1       18.30       23.06      4.73 o 
  -3  13   1       44.53       43.67      4.38 o 
  -2  13   1      144.73      151.56     12.66 o 
  -1  13   1      115.95      109.88      6.59 o 
   0  13   1       35.46       23.95      4.00 o 
   1  13   1      114.47       99.83      6.22 o 
   2  13   1      142.15      141.95      7.36 o 
   3  13   1       43.68       48.34      4.42 o 
   4  13   1       19.13       20.64      3.33 o 
   5  13   1       44.78       51.84      8.53 o 
  -4  14   1        7.18        4.34      5.40 o 
  -3  14   1       80.58       85.37      6.22 o 
  -2  14   1       51.90       51.64      5.02 o 
  -1  14   1        7.24        8.17      3.04 o 
   0  14   1        0.92        1.80      2.59 o 
   1  14   1        5.61        9.07      2.95 o 
   2  14   1       54.91       46.86      4.69 o 
   3  14   1       81.30       77.33      5.60 o 
   4  14   1        7.74       14.93      5.60 o 
  -2  15   1       46.22       44.27      4.84 o 
  -1  15   1       80.59       88.28      6.50 o 
   0  15   1       11.84       14.98      3.66 o 
   1  15   1       82.10       85.74      6.28 o 
   2  15   1       47.64       43.47      4.64 o 
   1   0   2       80.72       72.68      2.18 o 
   2   0   2    13392.95    13035.59    124.49 o 
   3   0   2      116.29      114.94      1.84 o 
   4   0   2       99.18       91.74      1.88 o 
   5   0   2     2582.41     2550.52     29.33 o 
   6   0   2        2.91        5.60      0.86 o 
   7   0   2      230.87      232.69      7.62 o 
   8   0   2      285.73      315.23      9.34 o 
   9   0   2       66.41       77.00      8.46 o 
  -9   1   2      182.32      187.50     13.06 o 
  -8   1   2       73.68       67.07      4.00 o 
  -7   1   2       15.68       16.23      1.28 o 
  -6   1   2      177.38      168.49      3.26 o 
  -5   1   2       91.40      107.46      2.74 o 
  -4   1   2      746.53      801.21     10.05 o 
  -3   1   2     4449.52     4413.42     43.42 o 
  -2   1   2       71.83       84.29      1.94 o 
  -1   1   2      707.71      717.55     14.27 o 
   0   1   2     8426.25     8064.86    203.76 o 
   1   1   2      668.35      683.67     13.61 o 
   2   1   2       76.92       91.51      1.85 o 
   3   1   2     4505.40     4461.71     40.87 o 
   4   1   2      769.19      831.40      9.58 o 
   5   1   2       90.88      106.23      2.45 o 
   6   1   2      173.01      168.67      3.45 o 
   7   1   2       16.26       16.06      2.10 o 
   8   1   2       76.80       72.32      4.28 o 
   9   1   2      180.40      174.88      8.80 o 
  -8   2   2       10.64        9.19      2.67 o 
  -7   2   2      454.28      451.25      8.06 o 
  -6   2   2       91.43       92.94      2.60 o 
  -5   2   2      160.48      165.31      3.55 o 
  -4   2   2      631.34      614.88      8.21 o 
  -3   2   2      990.92     1007.73     11.85 o 
  -2   2   2     1324.03     1299.04     17.97 o 
  -1   2   2     8397.91     8263.28    210.42 o 
   0   2   2     1008.28     1031.98     27.59 o 
   1   2   2     8340.58     8104.24    119.20 o 
   2   2   2     1347.13     1317.69     21.26 o 
   3   2   2      998.15      998.23     14.29 o 
   4   2   2      620.06      596.02      8.72 o 
   5   2   2      144.34      144.42      3.52 o 
   6   2   2       87.79       86.23      3.26 o 
   7   2   2      474.39      474.82     11.19 o 
   8   2   2       11.94       16.13      3.26 o 
  -8   3   2       97.18       89.30     12.33 o 
  -7   3   2      298.50      287.29      8.28 o 
  -6   3   2        9.01        7.12      1.46 o 
  -5   3   2      534.76      542.99      8.94 o 
  -4   3   2      560.67      543.71      7.30 o 
  -3   3   2      558.87      574.11      7.36 o 
  -2   3   2     2429.50     2429.49     65.56 o 
  -1   3   2     6496.13     6350.05    162.98 o 
   0   3   2      356.02      345.95     10.79 o 
   1   3   2     6533.43     6464.59    152.38 o 
   2   3   2     2474.95     2531.32     33.49 o 
   3   3   2      542.99      574.87      9.17 o 
   4   3   2      564.97      549.98      7.65 o 
   5   3   2      525.53      529.60     10.60 o 
   6   3   2        7.72        4.07      1.51 o 
   7   3   2      294.51      288.28      8.87 o 
   8   3   2       91.22       87.30      6.02 o 
  -8   4   2       68.98       68.20      5.50 o 
  -7   4   2      429.29      435.08     13.80 o 
  -6   4   2      311.48      295.93      6.96 o 
  -5   4   2      308.86      311.47      7.05 o 
  -4   4   2      527.12      518.15      7.97 o 
  -3   4   2      148.29      159.80      6.73 o 
  -2   4   2       23.59       28.78      3.33 o 
  -1   4   2     1042.26     1038.24     29.98 o 
   0   4   2     2174.03     2259.53     42.31 o 
   1   4   2     1028.86     1032.39     20.60 o 
   2   4   2       19.08       29.24      4.07 o 
   3   4   2      159.18      171.73      5.35 o 
   4   4   2      546.81      531.73      9.80 o 
   5   4   2      299.52      306.88     12.43 o 
   6   4   2      312.08      295.11      8.90 o 
   7   4   2      417.49      418.29     12.43 o 
   8   4   2       66.93       61.69      5.46 o 
  -8   5   2        1.21        3.59      4.86 o 
  -7   5   2      112.77      112.06      6.49 o 
  -6   5   2       82.15       84.45      5.05 o 
  -5   5   2       82.07       83.19      2.72 o 
  -4   5   2      385.02      407.58      8.23 o 
  -3   5   2       66.86       79.40      4.33 o 
  -2   5   2     1259.08     1202.82     35.85 o 
  -1   5   2     1088.89     1135.52     33.18 o 
   0   5   2       16.45       24.63      1.56 o 
   1   5   2     1059.73     1077.23     29.38 o 
   2   5   2     1287.67     1219.82     24.61 o 
   3   5   2       74.64       96.81     12.93 o 
   4   5   2      392.10      416.28      7.16 o 
   5   5   2       88.68       89.36      3.96 o 
   6   5   2       85.65       87.78      4.26 o 
   7   5   2      107.81      116.33      5.89 o 
   8   5   2        0.83        0.25      2.80 o 
  -8   6   2       85.37       92.00      6.47 o 
  -7   6   2       87.03       81.12      5.67 o 
  -6   6   2      492.66      499.71     10.20 o 
  -5   6   2      722.40      703.09     11.45 o 
  -4   6   2      551.72      551.44     11.10 o 
  -3   6   2      222.39      217.94      8.46 o 
  -2   6   2      751.32      824.22     26.79 o 
  -1   6   2      371.12      361.67     13.86 o 
   0   6   2      119.61      105.77      3.53 o 
   1   6   2      365.92      347.79      9.22 o 
   2   6   2      760.38      831.11     17.99 o 
   3   6   2      224.68      224.22     11.86 o 
   4   6   2      556.58      559.30     11.34 o 
   5   6   2      736.91      699.96     12.53 o 
   6   6   2      475.63      478.13     12.64 o 
   7   6   2       86.80       85.47      5.09 o 
   8   6   2       85.64      119.27     10.53 o 
  -8   7   2       21.65       21.34      3.70 o 
  -7   7   2        0.17        0.00      3.46 o 
  -6   7   2      238.72      218.79      4.95 o 
  -5   7   2       38.56       40.10      2.66 o 
  -4   7   2       72.80       66.36      6.66 o 
  -3   7   2      125.99      141.63      6.45 o 
  -2   7   2       97.63       90.75      6.66 o 
  -1   7   2      361.02      389.39     15.19 o 
   0   7   2     8933.20     8936.21    133.13 o 
   1   7   2      359.98      390.07     11.13 o 
   2   7   2      101.10       93.75      4.16 o 
   3   7   2      118.43      139.82      4.25 o 
   4   7   2       67.40       65.52      3.39 o 
   5   7   2       43.44       43.82      2.90 o 
   6   7   2      241.97      227.96      8.58 o 
   7   7   2        0.02        0.00      2.00 o 
   8   7   2       23.08       24.52      5.86 o 
  -7   8   2        3.84        0.00      3.86 o 
  -6   8   2      227.34      247.64     10.19 o 
  -5   8   2      499.43      524.49     12.50 o 
  -4   8   2      251.54      233.34     13.33 o 
  -3   8   2      348.50      341.42     15.86 o 
  -2   8   2       71.15       72.89      6.26 o 
  -1   8   2      944.21      946.65     21.53 o 
   0   8   2       23.68       33.90      7.93 o 
   1   8   2      933.56      991.29     22.13 o 
   2   8   2       76.59       82.22      3.57 o 
   3   8   2      345.71      340.72      9.86 o 
   4   8   2      247.81      224.77      7.52 o 
   5   8   2      492.87      483.48     40.64 o 
   6   8   2      229.52      236.81     14.66 o 
   7   8   2        3.60        0.00      4.00 o 
  -7   9   2       67.09       75.96      9.06 o 
  -6   9   2        0.97        2.20      2.73 o 
  -5   9   2       29.10       30.84      2.60 o 
  -4   9   2       42.79       45.18      6.40 o 
  -3   9   2      527.56      525.72     21.72 o 
  -2   9   2      687.22      653.38     24.39 o 
  -1   9   2      190.14      194.83      7.49 o 
   0   9   2      743.30      723.77     19.46 o 
   1   9   2      193.31      186.95      5.90 o 
   2   9   2      692.71      659.44     16.49 o 
   3   9   2      515.89      532.39     14.05 o 
   4   9   2       38.44       41.00      3.21 o 
   5   9   2       25.80       28.10      6.06 o 
   6   9   2        0.92        2.13      3.86 o 
   7   9   2       70.94       86.75      9.46 o 
  -6  10   2       44.31       57.84      8.00 o 
  -5  10   2       78.56       81.69      9.06 o 
  -4  10   2       29.32       18.39      4.53 o 
  -3  10   2      214.52      210.42     12.79 o 
  -2  10   2      115.66      108.80      5.83 o 
  -1  10   2      923.64      879.33     21.39 o 
   0  10   2        4.01        4.70      2.11 o 
   1  10   2      915.97      884.28     24.52 o 
   2  10   2      120.72      118.56      7.80 o 
   3  10   2      220.87      191.23      7.45 o 
   4  10   2       32.70       25.40      3.60 o 
   5  10   2       79.72       84.80      4.70 o 
   6  10   2       49.76       58.77      8.13 o 
  -6  11   2       73.72       79.82      9.86 o 
  -5  11   2       49.35       47.57      7.20 o 
  -4  11   2      105.22      102.88      9.86 o 
  -3  11   2       30.49       19.56      3.46 o 
  -2  11   2      688.74      660.18     17.94 o 
  -1  11   2      554.26      539.27     16.32 o 
   0  11   2        7.45        7.16      2.16 o 
   1  11   2      549.12      551.11     15.49 o 
   2  11   2      676.22      650.19     17.30 o 
   3  11   2       28.16       29.12      3.20 o 
   4  11   2      111.50      113.44      5.79 o 
   5  11   2       46.87       58.24      8.13 o 
   6  11   2       73.98       85.02      9.59 o 
  -5  12   2       11.62       14.09      3.03 o 
  -4  12   2      286.24      263.57     10.62 o 
  -3  12   2      141.54      128.00     16.59 o 
  -2  12   2      213.04      212.54      9.09 o 
  -1  12   2      444.11      424.04     13.66 o 
   0  12   2       65.70       61.36      4.76 o 
   1  12   2      454.80      451.85     13.99 o 
   2  12   2      213.65      222.55      9.07 o 
   3  12   2      146.55      130.62      6.63 o 
   4  12   2      285.09      289.76     20.59 o 
   5  12   2        9.97       22.25      5.86 o 
  -5  13   2       70.94       73.29      9.20 o 
  -4  13   2      144.36      145.60      7.89 o 
  -3  13   2       52.99       49.86      4.63 o 
  -2  13   2       25.41       25.19      3.63 o 
  -1  13   2      195.09      185.67      9.93 o 
   0  13   2       21.16       16.05      6.80 o 
   1  13   2      199.69      177.39      8.32 o 
   2  13   2       26.94       28.21      3.62 o 
   3  13   2       53.54       51.07      5.86 o 
   4  13   2      144.91      140.99     12.13 o 
   5  13   2       72.93       89.42     10.26 o 
  -4  14   2       95.04       87.74      6.39 o 
  -3  14   2       63.69       67.33      5.65 o 
  -2  14   2      141.74      144.42      7.96 o 
  -1  14   2      164.66      174.11      8.93 o 
   0  14   2      263.66      276.96     13.06 o 
   1  14   2      165.41      173.06     14.59 o 
   2  14   2      141.07      131.47      7.32 o 
   3  14   2       62.02       84.31      5.79 o 
   4  14   2       97.24       99.81     10.66 o 
  -2  15   2       79.45       88.01      6.58 o 
  -1  15   2        6.13       12.35      3.36 o 
   0  15   2       16.82       21.76      3.86 o 
   1  15   2        7.60       11.45      3.30 o 
   2  15   2       78.35       79.08      6.60 o 
   1   0   3       83.66       87.54      2.75 o 
   2   0   3        9.76       15.33      0.65 o 
   3   0   3       25.60       28.92      1.14 o 
   4   0   3       83.57       61.40      1.60 o 
   5   0   3      349.81      362.15      5.27 o 
   6   0   3      633.45      629.39      8.32 o 
   7   0   3      256.57      268.82      5.78 o 
   8   0   3      100.82       82.14      4.54 o 
  -8   1   3       48.73       54.47      3.70 o 
  -7   1   3        4.52        2.14      0.92 o 
  -6   1   3      286.21      287.29      4.55 o 
  -5   1   3      249.95      247.12      4.12 o 
  -4   1   3      515.03      520.92      7.18 o 
  -3   1   3       88.42      105.89      2.16 o 
  -2   1   3     4873.16     4834.42     55.26 o 
  -1   1   3     3066.98     3073.15     56.59 o 
   0   1   3      281.29      318.06      8.47 o 
   1   1   3     3089.25     3160.29     57.28 o 
   2   1   3     4814.52     4836.75     71.96 o 
   3   1   3       86.29       99.50      1.78 o 
   4   1   3      500.21      518.01      6.04 o 
   5   1   3      248.06      249.06      4.45 o 
   6   1   3      287.53      281.89      5.12 o 
   7   1   3        4.24        3.45      1.72 o 
   8   1   3       48.17       48.27      6.40 o 
  -8   2   3      390.51      381.53     19.32 o 
  -7   2   3       21.69       23.43      1.61 o 
  -6   2   3      587.87      554.27      7.80 o 
  -5   2   3       96.01       89.46      2.32 o 
  -4   2   3     2031.10     2057.28     23.20 o 
  -3   2   3     1006.34     1043.60     11.29 o 
  -2   2   3     5264.46     5359.48     69.21 o 
  -1   2   3     8147.45     8077.61    119.17 o 
   0   2   3      137.70      162.38      2.94 o 
   1   2   3     8155.40     8205.64    147.89 o 
   2   2   3     5296.12     5515.19    100.73 o 
   3   2   3     1001.45     1023.35     16.82 o 
   4   2   3     2070.82     2102.94     25.90 o 
   5   2   3       97.72       93.21      3.06 o 
   6   2   3      591.46      571.56     11.30 o 
   7   2   3       20.84       19.44      2.35 o 
   8   2   3      385.49      403.63     13.70 o 
  -8   3   3       39.54       35.66      4.15 o 
  -7   3   3      296.54      296.80      8.38 o 
  -6   3   3       71.62       62.63      2.64 o 
  -5   3   3       57.45       51.94      2.35 o 
  -4   3   3       74.72       74.65      2.43 o 
  -3   3   3     2851.55     3014.97     40.32 o 
  -2   3   3      832.85      794.08     11.57 o 
  -1   3   3      380.08      373.23      8.15 o 
   0   3   3      736.17      798.48     13.03 o 
   1   3   3      358.91      356.31      5.82 o 
   2   3   3      793.88      785.17     13.92 o 
   3   3   3     2831.23     2977.47     43.70 o 
   4   3   3       77.15       77.64      3.88 o 
   5   3   3       56.23       48.85      2.18 o 
   6   3   3       73.09       72.16      3.16 o 
   7   3   3      298.05      294.96      8.47 o 
   8   3   3       40.18       39.23      4.37 o 
  -8   4   3      741.47      777.56     21.34 o 
  -7   4   3      237.32      242.46      9.64 o 
  -6   4   3        9.83        8.36      1.40 o 
  -5   4   3      583.78      618.93     11.40 o 
  -4   4   3      658.58      652.65     14.78 o 
  -3   4   3      806.48      865.26     15.14 o 
  -2   4   3      874.97      834.75     26.12 o 
  -1   4   3     1612.08     1752.62     33.33 o 
   0   4   3       89.52       88.88      3.16 o 
   1   4   3     1598.05     1668.23     32.05 o 
   2   4   3      874.13      855.34     12.75 o 
   3   4   3      817.58      912.27     15.20 o 
   4   4   3      663.84      644.28     13.75 o 
   5   4   3      573.52      578.04     11.37 o 
   6   4   3       10.23        7.97      1.30 o 
   7   4   3      242.91      244.56     10.06 o 
   8   4   3      737.13      777.45     17.03 o 
  -8   5   3       46.79       44.60      4.59 o 
  -7   5   3       68.34       65.20      4.95 o 
  -6   5   3      374.62      377.05     10.31 o 
  -5   5   3      343.97      368.69      8.73 o 
  -4   5   3      382.51      382.57      9.15 o 
  -3   5   3     1472.13     1478.73     68.83 o 
  -2   5   3      806.62      828.35     26.52 o 
  -1   5   3      613.23      583.76     12.86 o 
   0   5   3     1318.56     1292.52     34.91 o 
   1   5   3      603.99      585.08     13.07 o 
   2   5   3      822.59      873.59     15.16 o 
   3   5   3     1442.19     1451.51     18.54 o 
   4   5   3      390.23      384.46      6.63 o 
   5   5   3      336.21      335.98     10.06 o 
   6   5   3      372.35      388.08     11.06 o 
   7   5   3       67.55       57.61      8.06 o 
   8   5   3       46.20       42.85     11.06 o 
  -8   6   3       21.49       14.38      3.04 o 
  -7   6   3      133.97      142.63     10.26 o 
  -6   6   3      281.63      298.07     15.39 o 
  -5   6   3      468.56      472.90     10.23 o 
  -4   6   3      162.97      160.61      4.54 o 
  -3   6   3      251.77      230.87      8.20 o 
  -2   6   3      386.98      348.08     14.26 o 
  -1   6   3     1261.64     1302.50     38.11 o 
   0   6   3       89.50       83.63      3.67 o 
   1   6   3     1260.44     1310.13     21.90 o 
   2   6   3      390.98      372.90     13.79 o 
   3   6   3      247.22      231.19      6.78 o 
   4   6   3      157.81      152.48      3.70 o 
   5   6   3      491.95      480.31      8.79 o 
   6   6   3      271.24      280.12      9.73 o 
   7   6   3      130.34      152.68      7.17 o 
   8   6   3       21.64       16.79      5.20 o 
  -8   7   3       37.25       48.77      7.86 o 
  -7   7   3       54.99       55.57      7.73 o 
  -6   7   3       75.06       69.37      4.53 o 
  -5   7   3      237.45      250.48      6.48 o 
  -4   7   3      221.50      231.48     12.79 o 
  -3   7   3      218.48      219.94      8.29 o 
  -2   7   3      798.15      857.01     28.38 o 
  -1   7   3      791.39      804.50     26.12 o 
   0   7   3        3.16        3.05      1.45 o 
   1   7   3      827.55      816.52     25.19 o 
   2   7   3      811.03      866.06     15.93 o 
   3   7   3      209.50      193.02      9.79 o 
   4   7   3      226.96      229.38      5.21 o 
   5   7   3      242.94      245.54      5.48 o 
   6   7   3       76.15       64.43      4.61 o 
   7   7   3       54.85       56.15      4.45 o 
   8   7   3       37.20       48.37      7.33 o 
  -7   8   3      151.90      150.99     12.39 o 
  -6   8   3       77.53       78.21      4.88 o 
  -5   8   3      158.94      174.95      5.98 o 
  -4   8   3      807.30      801.17     29.58 o 
  -3   8   3      462.01      462.42     19.46 o 
  -2   8   3       52.38       56.50      5.46 o 
  -1   8   3      162.84      153.25      8.80 o 
   0   8   3      672.43      683.88     16.57 o 
   1   8   3      158.98      152.25      4.92 o 
   2   8   3       53.10       58.08      2.99 o 
   3   8   3      469.71      469.39     24.12 o 
   4   8   3      810.53      808.72     14.53 o 
   5   8   3      145.61      153.91      4.08 o 
   6   8   3       77.27       65.30      7.86 o 
   7   8   3      156.73      172.63      9.66 o 
  -7   9   3        6.23        8.80      5.33 o 
  -6   9   3       11.33       14.51      6.00 o 
  -5   9   3      131.64      137.29      6.76 o 
  -4   9   3       44.88       25.99      4.93 o 
  -3   9   3      782.19      770.78     28.52 o 
  -2   9   3      171.39      163.65     10.13 o 
  -1   9   3      211.90      189.74      7.44 o 
   0   9   3        0.01        0.00      1.16 o 
   1   9   3      208.19      190.04      5.94 o 
   2   9   3      171.15      157.25      6.40 o 
   3   9   3      788.60      783.58     18.59 o 
   4   9   3       44.07       37.65      5.60 o 
   5   9   3      133.05      149.52     19.99 o 
   6   9   3       11.83       11.99      5.06 o 
   7   9   3        6.34        7.20      4.53 o 
  -6  10   3       44.45       55.70      4.51 o 
  -5  10   3      739.09      778.95     20.64 o 
  -4  10   3       91.19       92.62      8.80 o 
  -3  10   3      877.64      825.16     30.52 o 
  -2  10   3      436.02      403.52     22.39 o 
  -1  10   3      317.26      306.78     15.26 o 
   0  10   3       28.68       31.73      3.19 o 
   1  10   3      313.61      312.32     17.19 o 
   2  10   3      434.21      429.50     12.48 o 
   3  10   3      872.99      837.81     20.12 o 
   4  10   3       91.01       95.76      4.82 o 
   5  10   3      727.34      754.39     30.65 o 
   6  10   3       44.88       38.65      6.66 o 
  -6  11   3       81.25       85.69      9.73 o 
  -5  11   3      179.72      202.69     14.13 o 
  -4  11   3      323.17      316.23     17.46 o 
  -3  11   3      362.23      318.89     16.92 o 
  -2  11   3       71.55       75.74      5.18 o 
  -1  11   3      109.56      112.52      6.17 o 
   0  11   3      109.31       97.58      5.64 o 
   1  11   3      121.63      126.56      6.31 o 
   2  11   3       73.91       76.78      4.83 o 
   3  11   3      358.74      361.06     11.36 o 
   4  11   3      324.90      325.05     10.45 o 
   5  11   3      176.41      163.11     12.79 o 
   6  11   3       80.30       91.28     10.13 o 
  -5  12   3      130.91      133.39     11.99 o 
  -4  12   3      114.93      123.59      7.40 o 
  -3  12   3       53.33       51.94      5.60 o 
  -2  12   3      299.07      300.54     11.21 o 
  -1  12   3      516.54      483.21     23.79 o 
   0  12   3        4.41        2.30      2.60 o 
   1  12   3      515.88      504.67     15.06 o 
   2  12   3      296.49      312.61     10.91 o 
   3  12   3       55.88       59.81      4.44 o 
   4  12   3      110.63      123.13     11.19 o 
   5  12   3      136.97      135.79     12.13 o 
  -5  13   3      113.25      128.65      7.75 o 
  -4  13   3      131.21      150.60      8.20 o 
  -3  13   3       90.32       86.55      6.05 o 
  -2  13   3       87.06      108.07      8.40 o 
  -1  13   3      212.72      191.33     13.73 o 
   0  13   3       27.07       20.96      3.23 o 
   1  13   3      207.01      190.76      8.67 o 
   2  13   3       83.33      103.48     12.66 o 
   3  13   3       88.06       82.51      5.47 o 
   4  13   3      129.06      157.65     13.06 o 
   5  13   3      114.27      106.21     11.33 o 
  -4  14   3       32.34       32.21      4.23 o 
  -3  14   3        4.23        3.66      5.20 o 
  -2  14   3        9.09        9.18      2.87 o 
  -1  14   3      101.17       91.11      6.36 o 
   0  14   3      160.18      147.77      7.99 o 
   1  14   3      101.51       87.02      5.99 o 
   2  14   3        8.12        8.01      2.59 o 
   3  14   3        4.81        7.20      4.00 o 
   4  14   3       29.06       39.05      7.33 o 
  -2  15   3      193.33      209.64     12.19 o 
  -1  15   3       24.12       24.74      3.90 o 
   0  15   3       15.61       13.93      6.20 o 
   1  15   3       24.64       23.42      3.64 o 
   2  15   3      189.55      188.88      9.16 o 
   0   0   4      509.74      548.77     16.52 o 
   1   0   4      495.95      536.80     11.49 o 
   2   0   4      615.81      628.64      8.27 o 
   3   0   4     1666.61     1758.67     19.39 o 
   4   0   4        6.27        9.33      0.79 o 
   5   0   4      709.60      712.42      9.53 o 
   6   0   4       13.07       14.21      1.08 o 
   7   0   4      436.14      472.69      9.07 o 
   8   0   4      138.69      152.30      6.18 o 
  -8   1   4       23.23       21.73      2.67 o 
  -7   1   4       43.77       41.42      2.23 o 
  -6   1   4      333.74      324.22      5.64 o 
  -5   1   4       89.46      103.11      2.33 o 
  -4   1   4       68.01       58.07      1.79 o 
  -3   1   4     1007.97      994.53     12.89 o 
  -2   1   4     2599.97     2654.04     40.39 o 
  -1   1   4     5583.45     5566.22    101.34 o 
   0   1   4     3149.68     2945.59     44.29 o 
   1   1   4     5508.96     5482.31     80.96 o 
   2   1   4     2573.21     2667.49     35.02 o 
   3   1   4     1042.01     1010.12     13.20 o 
   4   1   4       69.05       61.57      1.71 o 
   5   1   4       93.87      107.63      2.73 o 
   6   1   4      337.50      334.95      5.84 o 
   7   1   4       44.25       48.58      3.38 o 
   8   1   4       21.12       14.02      2.95 o 
  -8   2   4       44.09       41.75      5.13 o 
  -7   2   4      140.85      145.32      4.02 o 
  -6   2   4      441.84      448.98      9.92 o 
  -5   2   4      392.58      368.91      5.55 o 
  -4   2   4      317.10      359.13      5.40 o 
  -3   2   4     2690.55     2818.99     33.91 o 
  -2   2   4      595.15      624.09     10.65 o 
  -1   2   4     1356.90     1385.63     18.90 o 
   0   2   4     1119.02     1104.97     13.45 o 
   1   2   4     1373.61     1425.34     27.16 o 
   2   2   4      607.14      644.16     11.21 o 
   3   2   4     2636.95     2794.01     43.31 o 
   4   2   4      329.00      364.67      5.97 o 
   5   2   4      379.43      364.52      6.43 o 
   6   2   4      440.42      450.07     12.11 o 
   7   2   4      137.59      132.66      5.39 o 
   8   2   4       41.77       38.91      4.60 o 
  -8   3   4        1.42        0.00      4.00 o 
  -7   3   4      207.82      216.61      9.28 o 
  -6   3   4      681.28      680.42     12.58 o 
  -5   3   4      100.04      102.51      2.94 o 
  -4   3   4      530.42      538.30      7.68 o 
  -3   3   4      477.27      507.91      8.83 o 
  -2   3   4     1498.40     1551.54     21.13 o 
  -1   3   4     4965.84     4999.54     73.83 o 
   0   3   4     1699.65     1723.80     22.97 o 
   1   3   4     5010.46     5087.90     75.67 o 
   2   3   4     1536.37     1665.23     26.95 o 
   3   3   4      504.78      534.18      9.86 o 
   4   3   4      538.45      554.64     14.12 o 
   5   3   4      100.01       95.59      3.15 o 
   6   3   4      686.83      641.29     12.54 o 
   7   3   4      212.27      206.25      7.02 o 
   8   3   4        1.76        2.38      1.76 o 
  -8   4   4       21.39       25.32      3.70 o 
  -7   4   4      332.35      328.84     12.39 o 
  -6   4   4       14.51       17.06      4.40 o 
  -5   4   4      130.39      133.20      3.74 o 
  -4   4   4     1242.72     1292.19     25.40 o 
  -3   4   4      223.84      194.20      4.67 o 
  -2   4   4     1589.92     1841.98     35.36 o 
  -1   4   4      650.13      667.97     11.41 o 
   0   4   4      833.24      873.85     14.59 o 
   1   4   4      637.14      656.60     10.05 o 
   2   4   4     1576.54     1831.23     38.36 o 
   3   4   4      211.21      183.49      7.88 o 
   4   4   4     1224.46     1269.55     22.61 o 
   5   4   4      142.52      138.58      4.49 o 
   6   4   4       16.53       23.76      1.73 o 
   7   4   4      337.92      325.51     10.95 o 
   8   4   4       20.12       25.60      2.98 o 
  -8   5   4       12.87       14.82      3.18 o 
  -7   5   4      150.04      149.77      7.39 o 
  -6   5   4      267.53      260.39      9.32 o 
  -5   5   4      220.90      234.66      6.88 o 
  -4   5   4      860.40      871.82     14.35 o 
  -3   5   4      664.39      660.46     11.99 o 
  -2   5   4     1725.03     1716.54     49.31 o 
  -1   5   4      713.14      699.53     14.98 o 
   0   5   4     1587.43     1543.55     30.15 o 
   1   5   4      723.70      718.81     10.03 o 
   2   5   4     1733.85     1762.11     34.55 o 
   3   5   4      642.90      679.89     19.28 o 
   4   5   4      874.15      896.53     20.02 o 
   5   5   4      215.01      229.21     12.13 o 
   6   5   4      267.09      245.35      9.20 o 
   7   5   4      146.83      144.21      6.96 o 
   8   5   4       14.49       17.66      5.66 o 
  -8   6   4       17.47       18.79      6.26 o 
  -7   6   4      113.96      107.24      6.24 o 
  -6   6   4      524.77      534.19     14.79 o 
  -5   6   4       50.77       48.25      2.97 o 
  -4   6   4     1256.04     1216.71     16.07 o 
  -3   6   4      766.46      733.34     25.72 o 
  -2   6   4      169.17      172.71      9.20 o 
  -1   6   4      228.91      244.76      6.96 o 
   0   6   4      171.36      207.56      6.31 o 
   1   6   4      222.89      237.64      7.39 o 
   2   6   4      178.14      183.75      4.32 o 
   3   6   4      757.86      752.97     12.53 o 
   4   6   4     1219.30     1159.11     37.45 o 
   5   6   4       50.48       47.97      5.86 o 
   6   6   4      539.11      521.67     14.89 o 
   7   6   4      119.23      112.37      6.24 o 
   8   6   4       16.41       21.32      5.33 o 
  -7   7   4       24.55       26.49      4.06 o 
  -6   7   4       25.12       22.49      4.13 o 
  -5   7   4      900.03      833.15     20.95 o 
  -4   7   4      216.68      203.57      8.40 o 
  -3   7   4      440.52      422.44     17.86 o 
  -2   7   4      469.02      441.10     17.46 o 
  -1   7   4     1017.25     1017.71     21.69 o 
   0   7   4     1934.38     1932.70     40.38 o 
   1   7   4     1008.20     1009.22     21.88 o 
   2   7   4      476.78      453.16      9.18 o 
   3   7   4      438.73      434.49      9.18 o 
   4   7   4      210.70      195.61      5.56 o 
   5   7   4      903.73      842.08     30.78 o 
   6   7   4       24.71       19.92      3.93 o 
   7   7   4       26.50       23.91      3.23 o 
  -7   8   4        5.45        1.33      4.00 o 
  -6   8   4      434.38      435.35     13.45 o 
  -5   8   4       74.31       69.88      2.49 o 
  -4   8   4      514.52      475.48     20.79 o 
  -3   8   4      340.84      296.77     14.66 o 
  -2   8   4      411.09      407.65     17.06 o 
  -1   8   4       62.72       47.57      4.80 o 
   0   8   4       16.38       18.67      2.30 o 
   1   8   4       65.84       57.93      2.94 o 
   2   8   4      414.27      431.26      9.61 o 
   3   8   4      349.42      324.83     12.33 o 
   4   8   4      532.23      548.09     10.06 o 
   5   8   4       76.67       64.90      7.46 o 
   6   8   4      427.89      421.64     20.52 o 
   7   8   4        5.22        7.24      5.60 o 
  -7   9   4       27.89       37.18      7.06 o 
  -6   9   4       10.80        8.52      2.51 o 
  -5   9   4      247.05      240.09      9.51 o 
  -4   9   4       67.94       65.16      7.33 o 
  -3   9   4       55.06       55.84      6.66 o 
  -2   9   4      504.21      502.93     20.26 o 
  -1   9   4       66.00       64.50      6.00 o 
   0   9   4       14.83       16.16      2.00 o 
   1   9   4       66.05       64.70      3.35 o 
   2   9   4      498.65      508.14     13.38 o 
   3   9   4       52.97       59.20      3.48 o 
   4   9   4       61.98       62.44      5.17 o 
   5   9   4      243.86      248.40     14.79 o 
   6   9   4       11.17       11.33      4.53 o 
   7   9   4       27.28       32.52      6.26 o 
  -6  10   4       73.24       84.65      5.72 o 
  -5  10   4       92.80       87.73      8.86 o 
  -4  10   4       90.34       86.49      8.80 o 
  -3  10   4      142.91      119.40      9.46 o 
  -2  10   4      354.20      330.09     15.86 o 
  -1  10   4       63.86       62.06      4.52 o 
   0  10   4      119.27      106.37      4.52 o 
   1  10   4       60.62       55.87      4.26 o 
   2  10   4      360.86      365.40     11.08 o 
   3  10   4      147.23      139.39      5.93 o 
   4  10   4       94.08       90.23      4.25 o 
   5  10   4       89.67       84.75      9.06 o 
   6  10   4       73.15       82.22      9.33 o 
  -6  11   4       23.14        7.06      4.00 o 
  -5  11   4       29.32       43.50     12.13 o 
  -4  11   4      492.66      496.27     23.19 o 
  -3  11   4       50.12       51.84      6.80 o 
  -2  11   4      328.15      305.63     11.02 o 
  -1  11   4      291.03      264.31      9.94 o 
   0  11   4     1215.27     1194.32     27.77 o 
   1  11   4      294.51      287.21     10.11 o 
   2  11   4      335.42      336.46     16.92 o 
   3  11   4       52.90       56.53      4.01 o 
   4  11   4      497.32      485.47     23.19 o 
   5  11   4       27.29       31.18      6.40 o 
   6  11   4       23.88       12.53      5.20 o 
  -5  12   4      106.63      116.20      7.20 o 
  -4  12   4      246.18      246.13     15.72 o 
  -3  12   4      144.36      148.33     16.06 o 
  -2  12   4        8.43        9.90      2.81 o 
  -1  12   4       50.02       56.28      5.20 o 
   0  12   4       40.26       45.65      4.29 o 
   1  12   4       47.77       46.89      4.33 o 
   2  12   4        9.55       13.06      2.58 o 
   3  12   4      150.19      160.54      7.07 o 
   4  12   4      240.41      217.88     15.06 o 
   5  12   4      103.67      106.61     10.93 o 
  -4  13   4       59.46       65.33      5.73 o 
  -3  13   4       39.86       45.33      8.80 o 
  -2  13   4      162.30      144.07      7.82 o 
  -1  13   4      113.43      110.28      6.75 o 
   0  13   4        2.60        0.18      2.47 o 
   1  13   4      120.15      127.16      6.96 o 
   2  13   4      168.83      171.29      7.94 o 
   3  13   4       40.17       43.44      7.33 o 
   4  13   4       57.89       60.63      8.66 o 
  -3  14   4       14.72       18.21      3.81 o 
  -2  14   4       15.41       15.04      3.38 o 
  -1  14   4       72.16       68.22     11.73 o 
   0  14   4        1.95        3.40      3.13 o 
   1  14   4       74.38       67.76      5.37 o 
   2  14   4       14.36       15.47      3.00 o 
   3  14   4       14.29       14.66      5.46 o 
  -2  15   4       39.57       45.40      5.06 o 
  -1  15   4      171.19      186.32      9.51 o 
   0  15   4        0.08        1.87      3.07 o 
   1  15   4      171.07      197.84     13.19 o 
   2  15   4       38.11       41.18      7.46 o 
   1   0   5     2189.45     2170.31     33.52 o 
   2   0   5      224.03      225.82      4.32 o 
   3   0   5        2.44        9.83      0.84 o 
   4   0   5      186.48      167.28      3.41 o 
   5   0   5      552.85      556.07      6.22 o 
   6   0   5       38.99       49.51      1.74 o 
   7   0   5        0.97        0.74      1.55 o 
   8   0   5      259.28      260.49      8.39 o 
  -8   1   5        6.64        7.55      3.60 o 
  -7   1   5      186.80      175.07      6.38 o 
  -6   1   5      125.22      130.87      3.20 o 
  -5   1   5      302.07      286.41      4.69 o 
  -4   1   5      543.24      522.61      6.83 o 
  -3   1   5      781.58      797.50     12.02 o 
  -2   1   5        7.51        3.85      0.79 o 
  -1   1   5      877.82      845.57     17.76 o 
   0   1   5      271.86      286.61      7.25 o 
   1   1   5      884.44      853.35     17.43 o 
   2   1   5        5.45        4.19      0.72 o 
   3   1   5      776.60      801.46     45.38 o 
   4   1   5      542.40      513.55      7.79 o 
   5   1   5      286.49      273.46      4.28 o 
   6   1   5      122.68      119.71      2.75 o 
   7   1   5      197.58      194.16      6.97 o 
   8   1   5        6.02        8.43      2.46 o 
  -8   2   5       39.47       40.45      4.80 o 
  -7   2   5      362.70      356.58      9.25 o 
  -6   2   5      932.69      944.38     14.08 o 
  -5   2   5       72.95       72.67      2.22 o 
  -4   2   5      579.48      583.62      7.97 o 
  -3   2   5     4766.52     4951.07     84.34 o 
  -2   2   5      737.38      765.00     13.85 o 
  -1   2   5     1834.37     1811.03     24.54 o 
   0   2   5        7.48        6.37      0.57 o 
   1   2   5     1862.05     1818.46     36.05 o 
   2   2   5      730.26      765.09     11.09 o 
   3   2   5     4724.64     5024.12     75.83 o 
   4   2   5      580.02      588.56     10.23 o 
   5   2   5       70.07       67.24      2.44 o 
   6   2   5      944.59      935.29     17.03 o 
   7   2   5      368.37      347.26     14.96 o 
   8   2   5       36.90       39.85      4.03 o 
  -8   3   5       80.17       78.09      8.93 o 
  -7   3   5        5.41        8.04      3.23 o 
  -6   3   5       66.96       69.00      3.26 o 
  -5   3   5      269.82      253.70      6.98 o 
  -4   3   5      273.53      278.57      4.54 o 
  -3   3   5      938.64      994.75     13.41 o 
  -2   3   5     4855.06     4911.73     74.35 o 
  -1   3   5      438.34      483.69      6.03 o 
   0   3   5       88.35       88.12      2.06 o 
   1   3   5      437.11      478.22      8.71 o 
   2   3   5     4787.72     5069.74     93.81 o 
   3   3   5      911.04      993.66     16.93 o 
   4   3   5      285.66      302.15      7.72 o 
   5   3   5      263.14      240.36      8.20 o 
   6   3   5       68.14       67.94      2.80 o 
   7   3   5        7.34       13.81      2.58 o 
   8   3   5       82.31       90.57      4.93 o 
  -8   4   5      113.84      122.73     11.33 o 
  -7   4   5      150.54      152.17      7.17 o 
  -6   4   5      329.52      328.89     16.92 o 
  -5   4   5      222.65      220.47      4.99 o 
  -4   4   5      563.00      532.05      9.39 o 
  -3   4   5     1659.18     1618.23     27.15 o 
  -2   4   5      217.55      211.50      7.38 o 
  -1   4   5     2478.70     2583.74     39.53 o 
   0   4   5     5833.89     5844.04     75.26 o 
   1   4   5     2534.28     2682.03     35.58 o 
   2   4   5      211.45      211.83      5.76 o 
   3   4   5     1663.14     1683.09     34.58 o 
   4   4   5      562.86      528.69     13.21 o 
   5   4   5      232.91      232.57      8.24 o 
   6   4   5      321.74      315.00     10.46 o 
   7   4   5      155.07      136.26     11.06 o 
   8   4   5      108.07      115.83      5.74 o 
  -8   5   5      353.76      352.88     19.99 o 
  -7   5   5        1.62        2.32      3.07 o 
  -6   5   5      213.74      215.22     13.46 o 
  -5   5   5       53.09       61.61      2.74 o 
  -4   5   5       25.78       22.01      2.14 o 
  -3   5   5      108.13      119.41      3.20 o 
  -2   5   5       16.47       14.49      1.49 o 
  -1   5   5      719.38      792.06     13.67 o 
   0   5   5     1712.45     1732.55     28.96 o 
   1   5   5      696.29      776.44     11.87 o 
   2   5   5       14.18       13.30      0.97 o 
   3   5   5      105.00      125.91      5.33 o 
   4   5   5       25.18       22.92      4.00 o 
   5   5   5       53.19       51.17      5.86 o 
   6   5   5      222.74      227.49      8.74 o 
   7   5   5        1.38        0.45      3.86 o 
   8   5   5      359.28      398.61     13.33 o 
  -8   6   5       14.35        9.73      5.46 o 
  -7   6   5      140.91      152.63     16.06 o 
  -6   6   5      253.89      266.25     11.59 o 
  -5   6   5      653.83      647.20     17.06 o 
  -4   6   5      609.31      611.39     13.66 o 
  -3   6   5      193.75      189.95      4.90 o 
  -2   6   5      527.93      478.43     11.70 o 
  -1   6   5      212.21      219.12      6.79 o 
   0   6   5      129.64      108.03      3.62 o 
   1   6   5      203.61      202.49      7.71 o 
   2   6   5      532.84      511.05      8.01 o 
   3   6   5      204.63      210.44      8.17 o 
   4   6   5      626.04      611.54     23.32 o 
   5   6   5      647.67      640.19     24.65 o 
   6   6   5      251.65      258.22      9.68 o 
   7   6   5      143.27      159.85      7.70 o 
   8   6   5       13.61       13.33      4.93 o 
  -7   7   5       47.91       57.97      8.13 o 
  -6   7   5      308.62      308.45     10.85 o 
  -5   7   5       88.97       90.29      5.41 o 
  -4   7   5       38.38       34.24      1.63 o 
  -3   7   5      133.02      141.51      6.60 o 
  -2   7   5      112.83      127.53      8.26 o 
  -1   7   5      590.93      565.20     13.48 o 
   0   7   5      142.97      140.81      5.23 o 
   1   7   5      567.14      570.37     11.48 o 
   2   7   5      115.30      121.61      3.26 o 
   3   7   5      134.39      128.61      5.30 o 
   4   7   5       33.16       29.58      5.06 o 
   5   7   5       91.64       86.35      8.26 o 
   6   7   5      296.88      295.64     11.59 o 
   7   7   5       46.04       55.12      4.80 o 
  -7   8   5       30.65       41.31      7.06 o 
  -6   8   5       28.82       26.45      3.35 o 
  -5   8   5       12.76       13.67      2.76 o 
  -4   8   5      281.41      288.75      7.04 o 
  -3   8   5      500.79      482.94     20.26 o 
  -2   8   5      744.98      698.82     25.19 o 
  -1   8   5      161.73      158.92      5.90 o 
   0   8   5        0.18        0.23      1.50 o 
   1   8   5      158.31      159.70      4.48 o 
   2   8   5      748.46      755.30     12.82 o 
   3   8   5      487.94      464.30     13.59 o 
   4   8   5      270.34      286.11     15.33 o 
   5   8   5       13.77       19.46      4.66 o 
   6   8   5       28.95       42.11      6.53 o 
   7   8   5       33.54       35.09      4.80 o 
  -7   9   5       19.58       32.92      7.33 o 
  -6   9   5       34.68       39.37      4.12 o 
  -5   9   5      170.09      170.74      9.26 o 
  -4   9   5      129.44      112.74      9.59 o 
  -3   9   5       81.05       85.02      7.73 o 
  -2   9   5      454.70      443.09     18.79 o 
  -1   9   5     1891.03     1813.29     53.44 o 
   0   9   5       19.96       25.93      4.13 o 
   1   9   5     1918.07     1877.46     31.71 o 
   2   9   5      456.77      456.40     12.32 o 
   3   9   5       75.43       68.37      3.60 o 
   4   9   5      138.13      120.73      7.51 o 
   5   9   5      172.83      173.91     12.39 o 
   6   9   5       35.78       35.85      6.26 o 
   7   9   5       19.44       21.06      3.52 o 
  -6  10   5       93.06       93.02      6.11 o 
  -5  10   5      223.41      235.22     13.46 o 
  -4  10   5      613.56      635.52     26.65 o 
  -3  10   5      219.09      217.75     13.19 o 
  -2  10   5      140.92      125.00      9.33 o 
  -1  10   5      266.63      267.48      9.74 o 
   0  10   5     2551.03     2462.60     40.76 o 
   1  10   5      261.70      261.63     17.52 o 
   2  10   5      131.24      123.17      5.74 o 
   3  10   5      224.66      223.63      7.58 o 
   4  10   5      613.03      619.92     14.94 o 
   5  10   5      227.39      244.53     15.46 o 
   6  10   5       95.64       93.42      9.99 o 
  -6  11   5       47.42       49.31      8.53 o 
  -5  11   5       62.51       63.06      5.21 o 
  -4  11   5       39.85       48.11      7.33 o 
  -3  11   5       21.92       22.12      5.20 o 
  -2  11   5      251.60      248.27     13.99 o 
  -1  11   5      256.79      258.58     12.66 o 
   0  11   5        4.59        5.47      2.39 o 
   1  11   5      248.61      264.67      9.60 o 
   2  11   5      249.01      264.12      9.28 o 
   3  11   5       20.14       21.84      4.60 o 
   4  11   5       43.57       41.44      7.06 o 
   5  11   5       59.93       51.04      7.86 o 
   6  11   5       50.04       53.44      7.86 o 
  -5  12   5      167.01      184.88      9.24 o 
  -4  12   5       31.54       30.78      6.13 o 
  -3  12   5      136.08      118.34     10.26 o 
  -2  12   5      120.42      125.91      7.07 o 
  -1  12   5      236.76      232.14      9.64 o 
   0  12   5      647.76      609.50     17.42 o 
   1  12   5      230.35      231.56     13.46 o 
   2  12   5      121.54      134.12     14.73 o 
   3  12   5      140.03      131.80      6.20 o 
   4  12   5       31.45       29.18      6.26 o 
   5  12   5      163.76      198.56     14.79 o 
  -4  13   5       71.52       73.62      5.90 o 
  -3  13   5       90.92       93.53      6.66 o 
  -2  13   5      185.96      165.34     10.93 o 
  -1  13   5       89.01      102.13      6.54 o 
   0  13   5       50.18       46.42      4.51 o 
   1  13   5       86.17       99.54      6.15 o 
   2  13   5      185.08      171.52     15.46 o 
   3  13   5       89.10       91.02     10.13 o 
   4  13   5       68.23       73.56      9.59 o 
  -3  14   5       33.29       37.96     10.59 o 
  -2  14   5        1.25        0.00      3.04 o 
  -1  14   5      112.82      109.52      7.04 o 
   0  14   5      191.94      189.94      9.16 o 
   1  14   5      109.31      108.21      6.65 o 
   2  14   5        1.12        5.46      6.00 o 
   3  14   5       32.62       29.98      7.06 o 
  -1  15   5        7.70       11.72      6.26 o 
   0  15   5       21.64       25.12      3.87 o 
   1  15   5        8.25        7.33      4.26 o 
   0   0   6     4266.15     4234.65    110.87 o 
   1   0   6      272.73      268.75      5.97 o 
   2   0   6      354.41      314.50      8.21 o 
   3   0   6      120.90      108.99      3.35 o 
   4   0   6      127.58      112.67      2.63 o 
   5   0   6      588.95      575.08      8.23 o 
   6   0   6        4.15        2.76      0.87 o 
   7   0   6       24.60       22.38      2.43 o 
   8   0   6        0.53        0.00      3.46 o 
  -8   1   6      108.50      111.15      7.51 o 
  -7   1   6       13.93       12.48      2.28 o 
  -6   1   6      700.96      692.47      9.93 o 
  -5   1   6       38.89       42.95      2.18 o 
  -4   1   6      790.84      787.58     10.91 o 
  -3   1   6      172.28      186.65      4.68 o 
  -2   1   6     1130.05     1105.61     23.42 o 
  -1   1   6      203.98      204.78      6.31 o 
   0   1   6     2115.23     2184.34     33.98 o 
   1   1   6      202.90      197.62      5.84 o 
   2   1   6     1142.16     1120.06     19.91 o 
   3   1   6      171.79      196.77      5.67 o 
   4   1   6      818.35      806.98     10.32 o 
   5   1   6       39.83       43.60      1.94 o 
   6   1   6      683.62      677.38     10.32 o 
   7   1   6       13.10       13.72      2.23 o 
   8   1   6      102.63      101.26      6.04 o 
  -8   2   6       11.03        8.40      3.30 o 
  -7   2   6       78.31       76.50      3.59 o 
  -6   2   6      264.44      257.36      5.30 o 
  -5   2   6       71.12       69.57      2.17 o 
  -4   2   6       46.11       53.65      1.68 o 
  -3   2   6       30.82       36.54      2.15 o 
  -2   2   6       41.21       67.99      2.02 o 
  -1   2   6      830.67      825.14     12.27 o 
   0   2   6      631.81      553.15      7.71 o 
   1   2   6      841.94      856.59     12.66 o 
   2   2   6       50.49       77.83      2.01 o 
   3   2   6       33.78       37.41      1.72 o 
   4   2   6       48.80       55.19      2.51 o 
   5   2   6       73.81       70.13      4.48 o 
   6   2   6      265.01      263.21      6.67 o 
   7   2   6       78.56       72.75      4.12 o 
   8   2   6       11.66        2.99      2.50 o 
  -8   3   6      340.69      341.55     19.19 o 
  -7   3   6      283.21      295.44     12.11 o 
  -6   3   6      471.43      458.27     16.32 o 
  -5   3   6       56.31       59.13      3.54 o 
  -4   3   6     1583.67     1605.10     31.33 o 
  -3   3   6      252.06      261.89      7.95 o 
  -2   3   6       88.21       99.61      3.69 o 
  -1   3   6      563.52      551.20      7.97 o 
   0   3   6       10.04        8.58      0.98 o 
   1   3   6      565.98      565.19     10.46 o 
   2   3   6       94.91      103.37      4.00 o 
   3   3   6      260.14      276.91      7.92 o 
   4   3   6     1591.41     1628.28     27.99 o 
   5   3   6       58.70       61.18      4.00 o 
   6   3   6      465.10      482.06     13.80 o 
   7   3   6      271.89      284.44     10.22 o 
   8   3   6      344.23      365.54     10.56 o 
  -8   4   6       18.32       13.86      5.06 o 
  -7   4   6      242.19      260.93     15.99 o 
  -6   4   6      121.39      109.94      9.59 o 
  -5   4   6       65.76       60.36      3.50 o 
  -4   4   6      335.66      359.84      8.37 o 
  -3   4   6      829.79      857.46     13.33 o 
  -2   4   6     2280.15     2284.96     45.04 o 
  -1   4   6      827.80      836.45     12.07 o 
   0   4   6      415.51      407.23      6.82 o 
   1   4   6      792.30      810.99     12.26 o 
   2   4   6     2271.48     2347.42     86.75 o 
   3   4   6      856.47      927.96     16.59 o 
   4   4   6      321.03      349.42      8.68 o 
   5   4   6       62.82       69.11      4.37 o 
   6   4   6      120.53      107.81      5.79 o 
   7   4   6      243.40      244.20      9.52 o 
   8   4   6       17.48       16.03      3.72 o 
  -8   5   6       23.18       18.66      5.86 o 
  -7   5   6      590.75      608.30     16.87 o 
  -6   5   6      464.77      364.25     45.11 o 
  -5   5   6      933.22      923.16     17.25 o 
  -4   5   6     1100.41     1094.78     19.18 o 
  -3   5   6      879.35      833.62     19.73 o 
  -2   5   6      421.72      437.23      8.96 o 
  -1   5   6      169.87      169.20      4.29 o 
   0   5   6      275.95      306.09      9.54 o 
   1   5   6      164.80      167.59      3.87 o 
   2   5   6      412.38      423.00     10.96 o 
   3   5   6      899.52      930.45     15.41 o 
   4   5   6     1094.19     1081.18     22.84 o 
   5   5   6      933.48      879.66     30.52 o 
   6   5   6      475.40      463.65     24.85 o 
   7   5   6      578.59      600.90     17.10 o 
   8   5   6       21.08       19.55      6.20 o 
  -7   6   6      121.58      107.01     10.66 o 
  -6   6   6      213.98      190.58      8.20 o 
  -5   6   6       72.08       58.58      3.08 o 
  -4   6   6       93.94       84.29      4.03 o 
  -3   6   6       85.03       87.08      5.32 o 
  -2   6   6      820.55      856.43     27.59 o 
  -1   6   6      834.23      843.12     14.85 o 
   0   6   6        7.86       11.67      1.09 o 
   1   6   6      850.86      841.91     15.05 o 
   2   6   6      825.74      856.49     12.17 o 
   3   6   6       77.76       73.62      4.62 o 
   4   6   6       88.99       86.49      7.46 o 
   5   6   6       68.46       50.10      6.00 o 
   6   6   6      213.37      205.39      8.61 o 
   7   6   6      120.55      121.19      6.82 o 
  -7   7   6      370.01      390.06     21.19 o 
  -6   7   6      151.16      151.17      7.40 o 
  -5   7   6      821.96      816.67     20.94 o 
  -4   7   6        9.00        8.18      3.00 o 
  -3   7   6      347.34      341.84      8.14 o 
  -2   7   6       92.15       89.23      4.16 o 
  -1   7   6       51.25       49.14      2.66 o 
   0   7   6      730.63      737.41     13.81 o 
   1   7   6       53.34       52.66      2.12 o 
   2   7   6       94.72      101.52      2.99 o 
   3   7   6      347.36      357.54     16.52 o 
   4   7   6        8.45        3.33      3.33 o 
   5   7   6      829.32      839.01     28.32 o 
   6   7   6      148.32      139.39     10.66 o 
   7   7   6      375.11      388.08     13.30 o 
  -7   8   6        8.03        3.46      4.80 o 
  -6   8   6      145.64      164.44      7.97 o 
  -5   8   6      114.71      106.56      6.27 o 
  -4   8   6       47.51       51.17      2.27 o 
  -3   8   6      564.91      581.68     17.46 o 
  -2   8   6      469.86      455.61     16.79 o 
  -1   8   6     1730.67     1727.24     36.54 o 
   0   8   6      283.12      288.57      8.90 o 
   1   8   6     1700.19     1719.35     22.52 o 
   2   8   6      473.40      468.99      8.96 o 
   3   8   6      576.10      570.31     13.24 o 
   4   8   6       49.01       45.71      6.00 o 
   5   8   6      116.36      110.21      9.46 o 
   6   8   6      143.87      145.26     11.46 o 
   7   8   6        7.93        6.42      2.61 o 
  -6   9   6      115.12      107.37      9.93 o 
  -5   9   6      256.06      258.31     10.25 o 
  -4   9   6      301.33      271.52      7.10 o 
  -3   9   6      290.15      280.19     17.46 o 
  -2   9   6      107.14      106.46      5.19 o 
  -1   9   6      195.29      183.62     10.79 o 
   0   9   6       58.62       59.65      2.85 o 
   1   9   6      194.94      204.15      6.28 o 
   2   9   6      108.45      103.21      4.76 o 
   3   9   6      286.47      281.75      8.13 o 
   4   9   6      302.42      276.12     15.72 o 
   5   9   6      253.06      238.94     14.93 o 
   6   9   6      114.50      118.74     10.66 o 
  -6  10   6       11.41       12.27      2.88 o 
  -5  10   6       73.72       65.32      7.53 o 
  -4  10   6      205.80      206.12     10.26 o 
  -3  10   6       24.13       25.35      3.86 o 
  -2  10   6      139.90      138.94      6.36 o 
  -1  10   6      487.77      480.14     19.59 o 
   0  10   6       65.63       65.80      3.70 o 
   1  10   6      515.25      499.96     33.25 o 
   2  10   6      136.89      135.65      6.01 o 
   3  10   6       28.82       32.58      6.53 o 
   4  10   6      205.33      220.81     14.26 o 
   5  10   6       70.48       74.09      8.40 o 
   6  10   6       10.86       15.06      5.86 o 
  -5  11   6       91.35       88.99      6.21 o 
  -4  11   6        4.12        1.73      3.20 o 
  -3  11   6      290.57      277.85     15.72 o 
  -2  11   6        1.02        0.27      3.46 o 
  -1  11   6      249.54      228.03     10.46 o 
   0  11   6     1096.49     1030.41     32.52 o 
   1  11   6      253.76      240.24     14.26 o 
   2  11   6        1.34        6.15      2.27 o 
   3  11   6      284.14      283.89     17.46 o 
   4  11   6        3.68        3.20      3.86 o 
   5  11   6       90.63       74.89      9.33 o 
  -5  12   6       32.83       31.94      4.42 o 
  -4  12   6      215.38      240.94     15.86 o 
  -3  12   6       35.32       29.05      6.00 o 
  -2  12   6        7.25        3.97      4.26 o 
  -1  12   6       49.01       46.87      4.57 o 
   0  12   6      251.89      248.15      9.94 o 
   1  12   6       44.96       47.55      4.12 o 
   2  12   6        6.15        4.40      2.13 o 
   3  12   6       38.76       44.64      7.20 o 
   4  12   6      219.61      230.81     15.72 o 
   5  12   6       34.60       38.11      7.60 o 
  -4  13   6       95.55       91.28      9.86 o 
  -3  13   6       51.25       61.24      5.56 o 
  -2  13   6       14.73       18.87      3.48 o 
  -1  13   6      117.88      126.08      7.32 o 
   0  13   6      149.23      156.42      8.06 o 
   1  13   6      119.83      136.27      7.24 o 
   2  13   6       16.01       15.27      2.80 o 
   3  13   6       52.92       73.43      9.20 o 
   4  13   6       90.77       94.62     10.66 o 
  -3  14   6      104.38      101.51      7.21 o 
  -2  14   6       61.25       61.73      5.69 o 
  -1  14   6      152.49      156.51      8.52 o 
   0  14   6      366.98      402.01     19.99 o 
   1  14   6      149.68      166.90      8.36 o 
   2  14   6       65.93       70.10      8.93 o 
   3  14   6      104.26      100.75     10.93 o 
  -1  15   6      119.51      144.58      8.47 o 
   0  15   6       99.96      106.75      7.09 o 
   1  15   6      118.79      128.46     11.99 o 
   1   0   7     3235.32     3050.69     57.48 o 
   2   0   7      220.77      193.50      8.26 o 
   3   0   7      271.21      274.75      8.13 o 
   4   0   7      115.65      112.15      2.79 o 
   5   0   7       60.93       62.59      2.58 o 
   6   0   7        5.91        3.19      0.82 o 
   7   0   7        2.18        2.25      1.43 o 
   8   0   7        0.41        0.40      3.60 o 
  -8   1   7       45.60       56.08      5.79 o 
  -7   1   7      754.70      768.89     16.10 o 
  -6   1   7        7.01        6.65      1.31 o 
  -5   1   7       58.52       49.61      2.88 o 
  -4   1   7       13.21       12.56      1.08 o 
  -3   1   7      223.27      204.72      5.14 o 
  -2   1   7     1047.93     1021.85     22.29 o 
  -1   1   7      109.54       95.82      3.78 o 
   0   1   7      353.05      411.92      8.33 o 
   1   1   7      113.91      112.29     11.06 o 
   2   1   7     1046.81      990.83     16.21 o 
   3   1   7      223.41      197.13      5.06 o 
   4   1   7       12.22       11.81      1.13 o 
   5   1   7       67.08       59.95      2.41 o 
   6   1   7        7.72        7.04      0.99 o 
   7   1   7      761.96      749.31     16.18 o 
   8   1   7       45.75       49.95      5.16 o 
  -8   2   7      104.94      111.07      7.78 o 
  -7   2   7        5.71        0.00      2.91 o 
  -6   2   7      110.20      106.97      5.88 o 
  -5   2   7       28.75       31.52      1.75 o 
  -4   2   7       57.51       58.68      2.24 o 
  -3   2   7      482.62      467.87      7.15 o 
  -2   2   7      427.32      417.35      9.97 o 
  -1   2   7     5610.27     5699.75     66.28 o 
   0   2   7      281.37      273.81      5.44 o 
   1   2   7     5644.46     5750.08     69.29 o 
   2   2   7      423.08      425.90      7.26 o 
   3   2   7      486.09      469.77     10.50 o 
   4   2   7       60.37       64.31      2.36 o 
   5   2   7       26.59       28.82      1.83 o 
   6   2   7      111.47      108.88      4.21 o 
   7   2   7        5.57        5.97      1.93 o 
   8   2   7      103.24      112.76      7.33 o 
  -8   3   7      214.98      231.41     11.30 o 
  -7   3   7      136.84      137.21      8.10 o 
  -6   3   7      254.38      273.66      8.56 o 
  -5   3   7       89.04       93.07      4.40 o 
  -4   3   7      619.20      628.16     11.78 o 
  -3   3   7      761.69      745.37     12.77 o 
  -2   3   7      137.20      139.50      3.35 o 
  -1   3   7        5.41        5.43      0.83 o 
   0   3   7     3797.99     3943.14     46.45 o 
   1   3   7        5.36        2.81      0.90 o 
   2   3   7      130.57      139.37      3.37 o 
   3   3   7      760.50      765.17     14.15 o 
   4   3   7      610.97      628.59     21.72 o 
   5   3   7       99.15      105.13      5.40 o 
   6   3   7      255.62      258.73     12.19 o 
   7   3   7      125.38      116.54      8.06 o 
   8   3   7      217.31      238.94      8.54 o 
  -8   4   7      248.50      251.60     16.79 o 
  -7   4   7        6.05        7.46      4.40 o 
  -6   4   7       10.58        8.53      5.13 o 
  -5   4   7      110.83      114.94      6.11 o 
  -4   4   7      188.08      196.73      7.44 o 
  -3   4   7      260.28      256.31      8.37 o 
  -2   4   7     1436.57     1423.23     18.41 o 
  -1   4   7      178.65      196.32      3.89 o 
   0   4   7     1546.89     1508.52     21.25 o 
   1   4   7      161.65      187.45      7.46 o 
   2   4   7     1445.25     1467.50     30.21 o 
   3   4   7      269.84      278.08      6.05 o 
   4   4   7      180.01      187.96      6.40 o 
   5   4   7      108.59      112.83      9.99 o 
   6   4   7       10.97       12.20      2.50 o 
   7   4   7        5.61        9.27      2.65 o 
   8   4   7      250.59      254.60      8.88 o 
  -7   5   7      114.65      115.14     10.79 o 
  -6   5   7      111.47      105.28      9.99 o 
  -5   5   7      261.17      233.30      6.23 o 
  -4   5   7       75.29       70.40      2.61 o 
  -3   5   7     1114.31     1148.48     25.81 o 
  -2   5   7      348.62      368.91      8.87 o 
  -1   5   7       70.86       72.59      2.16 o 
   0   5   7      188.03      178.63      4.03 o 
   1   5   7       66.50       65.79      2.60 o 
   2   5   7      342.39      379.35      9.00 o 
   3   5   7     1130.62     1211.59     22.15 o 
   4   5   7       80.55       74.95      3.61 o 
   5   5   7      250.67      216.15     11.99 o 
   6   5   7      106.20      103.58      5.98 o 
   7   5   7      115.27      131.18      7.07 o 
  -7   6   7      142.35      163.25     12.93 o 
  -6   6   7       32.75       40.79      3.12 o 
  -5   6   7      180.12      170.98      5.23 o 
  -4   6   7      716.11      718.35     13.72 o 
  -3   6   7      405.76      422.58     12.48 o 
  -2   6   7      756.98      754.84     11.87 o 
  -1   6   7       55.17       56.68      2.33 o 
   0   6   7       12.04       17.96      1.31 o 
   1   6   7       50.18       51.55      2.47 o 
   2   6   7      759.45      775.79     12.35 o 
   3   6   7      407.91      432.46     21.92 o 
   4   6   7      708.44      739.24     26.12 o 
   5   6   7      185.22      163.72      5.17 o 
   6   6   7       32.53       35.94      3.98 o 
   7   6   7      145.43      150.70      7.82 o 
  -7   7   7       25.17       30.92      7.06 o 
  -6   7   7       71.24       61.20      4.93 o 
  -5   7   7      297.86      277.02      7.34 o 
  -4   7   7      273.69      279.58     10.16 o 
  -3   7   7       16.56       14.32      1.56 o 
  -2   7   7      277.62      266.28      8.16 o 
  -1   7   7      617.79      625.75     12.08 o 
   0   7   7      166.90      164.96      4.86 o 
   1   7   7      617.30      632.57      9.84 o 
   2   7   7      269.34      256.05      7.33 o 
   3   7   7       15.63       10.66      3.33 o 
   4   7   7      286.21      282.51     14.79 o 
   5   7   7      303.59      308.23     16.26 o 
   6   7   7       62.85       41.58      6.40 o 
   7   7   7       23.81       34.59      9.26 o 
  -7   8   7       22.37       12.93      4.66 o 
  -6   8   7       93.26       90.99      9.13 o 
  -5   8   7      157.67      141.89      7.40 o 
  -4   8   7      371.21      349.56     11.97 o 
  -3   8   7      367.94      358.96     12.07 o 
  -2   8   7       20.22       18.40      2.29 o 
  -1   8   7     1599.29     1583.39     33.58 o 
   0   8   7       16.71       19.73      1.89 o 
   1   8   7     1606.01     1651.20     21.91 o 
   2   8   7       21.61       23.61      1.93 o 
   3   8   7      366.58      327.42     16.52 o 
   4   8   7      370.63      331.82     17.19 o 
   5   8   7      158.45      142.59     10.93 o 
   6   8   7       93.08       96.08      9.20 o 
   7   8   7       20.85       11.01      3.17 o 
  -6   9   7      187.30      197.49      9.31 o 
  -5   9   7        7.78        6.91      2.58 o 
  -4   9   7      246.97      237.08      9.82 o 
  -3   9   7      359.19      354.09     10.47 o 
  -2   9   7       13.59       13.82      3.73 o 
  -1   9   7      304.89      299.81     15.39 o 
   0   9   7      146.28      144.90      5.06 o 
   1   9   7      313.31      304.85      9.08 o 
   2   9   7       15.70       18.13      2.60 o 
   3   9   7      356.21      337.13      8.91 o 
   4   9   7      241.22      261.73     15.33 o 
   5   9   7        7.22        4.13      4.00 o 
   6   9   7      193.15      210.82     14.26 o 
  -6  10   7       20.11       21.04      3.42 o 
  -5  10   7       59.47       58.79      5.01 o 
  -4  10   7      112.57       97.23      6.25 o 
  -3  10   7      332.93      354.30     10.88 o 
  -2  10   7     2261.20     2271.81     46.56 o 
  -1  10   7      229.16      251.21      9.00 o 
   0  10   7     1031.55     1024.96     30.45 o 
   1  10   7      232.38      238.24     10.06 o 
   2  10   7     2240.98     2197.90     45.07 o 
   3  10   7      327.95      349.53      9.73 o 
   4  10   7      119.31      125.93     10.79 o 
   5  10   7       59.05       55.84      7.73 o 
   6  10   7       19.37       23.19      5.86 o 
  -5  11   7       19.71       21.68      3.70 o 
  -4  11   7      108.91      100.54      6.64 o 
  -3  11   7       45.14       49.57      6.80 o 
  -2  11   7       22.70       13.48      2.59 o 
  -1  11   7       15.64       17.13      3.07 o 
   0  11   7        0.66        3.15      2.30 o 
   1  11   7       15.13       14.47      2.72 o 
   2  11   7       21.55       16.26      2.45 o 
   3  11   7       43.68       51.57      7.20 o 
   4  11   7      112.32      105.28     10.26 o 
   5  11   7       20.01       23.05      6.00 o 
  -4  12   7      214.73      217.10     12.13 o 
  -3  12   7       12.29        7.06      3.46 o 
  -2  12   7      377.42      351.68     17.86 o 
  -1  12   7      180.38      171.17     18.66 o 
   0  12   7       56.54       63.31      6.40 o 
   1  12   7      175.17      169.74      7.78 o 
   2  12   7      377.80      384.92     12.19 o 
   3  12   7       10.95        9.99      4.66 o 
   4  12   7      211.18      238.94     16.26 o 
  -4  13   7       69.63       87.55      9.73 o 
  -3  13   7       59.64       68.63      8.53 o 
  -2  13   7       49.18       55.70      9.00 o 
  -1  13   7      142.68      137.48      7.74 o 
   0  13   7       39.57       38.56      4.19 o 
   1  13   7      143.60      158.66      8.00 o 
   2  13   7       50.98       53.57      7.86 o 
   3  13   7       57.97       59.83      8.53 o 
   4  13   7       71.42       84.89      9.99 o 
  -2  14   7       27.26       27.14      4.29 o 
  -1  14   7      181.01      200.02      9.74 o 
   0  14   7       49.80       56.96     10.59 o 
   1  14   7      173.21      183.16     14.99 o 
   2  14   7       29.47       35.31      6.80 o 
   0   0   8       36.57       36.53      2.62 o 
   1   0   8      669.53      718.38     26.59 o 
   2   0   8      539.36      546.24     18.26 o 
   3   0   8      315.15      312.28      5.79 o 
   4   0   8       69.61       66.24      2.17 o 
   5   0   8     2263.59     2147.97     39.47 o 
   6   0   8      373.82      340.31      6.84 o 
   7   0   8      172.21      191.28      6.52 o 
   8   0   8       51.78       65.43      9.20 o 
  -8   1   8       63.24       73.31      6.36 o 
  -7   1   8       35.63       40.09      3.89 o 
  -6   1   8       42.77       36.57      2.32 o 
  -5   1   8       53.69       54.79      2.10 o 
  -4   1   8      776.32      770.18     10.45 o 
  -3   1   8      338.86      303.87      7.03 o 
  -2   1   8      492.56      503.14     13.14 o 
  -1   1   8      462.53      421.35      8.80 o 
   0   1   8      244.30      235.82      5.82 o 
   1   1   8      474.83      459.54      9.49 o 
   2   1   8      480.41      481.98     14.13 o 
   3   1   8      345.42      305.53      7.65 o 
   4   1   8      768.94      740.16     15.87 o 
   5   1   8       55.08       52.78      3.29 o 
   6   1   8       37.04       33.60      1.96 o 
   7   1   8       34.75       36.40      3.96 o 
   8   1   8       64.78       59.29      5.59 o 
  -8   2   8        6.17        1.10      3.32 o 
  -7   2   8      141.38      132.37     19.39 o 
  -6   2   8      367.14      349.44      7.31 o 
  -5   2   8      502.68      496.91      8.13 o 
  -4   2   8      576.21      571.68      8.89 o 
  -3   2   8      179.16      177.36      3.11 o 
  -2   2   8      391.39      377.47      7.73 o 
  -1   2   8      253.28      286.91      5.14 o 
   0   2   8     1684.98     1925.89     26.55 o 
   1   2   8      254.98      299.95      4.95 o 
   2   2   8      400.84      394.69      7.66 o 
   3   2   8      179.01      179.19      3.59 o 
   4   2   8      560.69      573.77     13.18 o 
   5   2   8      500.65      508.76     10.15 o 
   6   2   8      367.19      371.98      8.75 o 
   7   2   8      141.92      109.62      6.98 o 
   8   2   8        5.82        6.28      2.73 o 
  -8   3   8      280.82      269.18     12.48 o 
  -7   3   8       20.90       21.51      4.05 o 
  -6   3   8      421.68      420.61     11.22 o 
  -5   3   8       11.50        9.70      2.58 o 
  -4   3   8       15.13       12.02      2.17 o 
  -3   3   8      327.89      335.96      9.34 o 
  -2   3   8     1015.37      980.01     13.57 o 
  -1   3   8       27.10       26.07      1.40 o 
   0   3   8      155.70      152.34      3.30 o 
   1   3   8       32.58       34.81      2.44 o 
   2   3   8     1006.36     1013.98     18.32 o 
   3   3   8      340.51      352.36      7.11 o 
   4   3   8       12.35       15.06      3.07 o 
   5   3   8        9.53       10.36      1.68 o 
   6   3   8      423.87      420.65     11.83 o 
   7   3   8       22.79       22.58      3.20 o 
   8   3   8      282.85      276.89     11.98 o 
  -7   4   8       71.12       79.82      9.20 o 
  -6   4   8      269.10      278.32     11.54 o 
  -5   4   8      509.83      537.13     16.38 o 
  -4   4   8       47.71       43.84      3.87 o 
  -3   4   8      272.20      272.86      5.93 o 
  -2   4   8       59.12       64.08      3.00 o 
  -1   4   8      253.41      257.19      6.54 o 
   0   4   8     2538.86     2534.95     35.71 o 
   1   4   8      266.81      281.67      8.16 o 
   2   4   8       63.05       72.97      3.26 o 
   3   4   8      265.37      272.67      6.72 o 
   4   4   8       53.04       52.63      2.93 o 
   5   4   8      502.92      493.20     14.18 o 
   6   4   8      267.73      278.89     10.99 o 
   7   4   8       70.60       77.66      8.73 o 
  -7   5   8       58.02       71.56      8.93 o 
  -6   5   8      185.38      183.50     13.06 o 
  -5   5   8      296.77      291.87     10.71 o 
  -4   5   8      217.87      208.49      8.46 o 
  -3   5   8      214.98      212.95      8.19 o 
  -2   5   8      122.71      117.94      5.28 o 
  -1   5   8       41.33       43.83      1.98 o 
   0   5   8     1572.88     1593.39     26.18 o 
   1   5   8       36.68       41.03      3.73 o 
   2   5   8      131.27      126.36      4.78 o 
   3   5   8      226.22      211.48      7.17 o 
   4   5   8      211.47      220.48      7.09 o 
   5   5   8      293.34      309.70     15.06 o 
   6   5   8      189.49      195.26      8.48 o 
   7   5   8       57.18       55.70      4.80 o 
  -7   6   8       30.37       35.45      7.33 o 
  -6   6   8       80.77       81.42      8.80 o 
  -5   6   8      251.89      246.66      9.81 o 
  -4   6   8      292.50      277.87     10.22 o 
  -3   6   8       74.25       68.99      4.66 o 
  -2   6   8      379.13      380.85      5.92 o 
  -1   6   8     1093.27     1150.54     16.81 o 
   0   6   8      790.70      824.66     14.45 o 
   1   6   8     1114.16     1160.39     17.44 o 
   2   6   8      380.58      394.35      9.67 o 
   3   6   8       76.60       72.63      7.06 o 
   4   6   8      282.73      302.12      9.15 o 
   5   6   8      259.07      259.00      7.49 o 
   6   6   8       86.03       69.88      5.32 o 
   7   6   8       31.23       30.65      3.95 o 
  -7   7   8      304.57      369.93     21.19 o 
  -6   7   8        7.54        7.80      2.66 o 
  -5   7   8      302.94      309.46      7.37 o 
  -4   7   8      105.94       90.87      3.36 o 
  -3   7   8      286.87      298.88     10.55 o 
  -2   7   8       20.44       21.11      1.17 o 
  -1   7   8       71.42       81.67      2.71 o 
   0   7   8      394.36      393.93      8.72 o 
   1   7   8       67.92       75.80      2.85 o 
   2   7   8       16.50       19.64      1.80 o 
   3   7   8      284.55      252.80     13.73 o 
   4   7   8       99.87       83.56      7.86 o 
   5   7   8      303.60      321.43     16.66 o 
   6   7   8        7.82       10.19      2.88 o 
   7   7   8      301.73      322.60     12.28 o 
  -6   8   8      323.99      340.37     12.73 o 
  -5   8   8        1.08        2.41      3.86 o 
  -4   8   8      261.09      250.02     10.02 o 
  -3   8   8      273.31      287.46      7.55 o 
  -2   8   8      502.24      479.69     25.79 o 
  -1   8   8      605.99      611.31     10.48 o 
   0   8   8      925.48      954.72     24.16 o 
   1   8   8      593.30      589.76     14.23 o 
   2   8   8      492.93      480.10     10.42 o 
   3   8   8      277.20      275.72     15.06 o 
   4   8   8      259.27      253.33     14.66 o 
   5   8   8        1.38        0.00      3.73 o 
   6   8   8      327.92      363.40     19.06 o 
  -6   9   8      204.25      199.13      9.50 o 
  -5   9   8      165.66      179.03      8.78 o 
  -4   9   8       10.97       16.80      3.11 o 
  -3   9   8       84.10       89.35      3.99 o 
  -2   9   8       76.94       82.56      4.67 o 
  -1   9   8      256.85      262.55      7.05 o 
   0   9   8      246.55      245.76      5.92 o 
   1   9   8      260.08      256.95      7.21 o 
   2   9   8       74.12       78.73      4.11 o 
   3   9   8       80.36       67.16      7.60 o 
   4   9   8       11.80       12.66      4.80 o 
   5   9   8      166.28      167.64     12.39 o 
   6   9   8      205.39      212.82     14.53 o 
  -6  10   8       63.36       59.75      5.54 o 
  -5  10   8       31.43       26.42      3.85 o 
  -4  10   8       22.01       19.04      3.39 o 
  -3  10   8       35.20       40.76      4.36 o 
  -2  10   8      325.68      315.08     10.34 o 
  -1  10   8      197.45      184.86      9.65 o 
   0  10   8      364.93      382.02      8.30 o 
   1  10   8      194.24      177.48      7.36 o 
   2  10   8      333.38      337.55     10.33 o 
   3  10   8       35.67       44.38      6.93 o 
   4  10   8       20.49       30.65      5.86 o 
   5  10   8       32.26       46.38      7.20 o 
   6  10   8       64.25       65.43      8.66 o 
  -5  11   8       28.96       34.72      4.36 o 
  -4  11   8       48.84       51.86      6.73 o 
  -3  11   8      201.42      181.90     12.66 o 
  -2  11   8      300.41      285.18     15.46 o 
  -1  11   8        5.59        2.53      2.67 o 
   0  11   8      118.08      132.63      5.38 o 
   1  11   8        5.92        7.40      2.19 o 
   2  11   8      300.02      310.71     19.92 o 
   3  11   8      201.60      197.63     13.86 o 
   4  11   8       50.75       29.98      6.66 o 
   5  11   8       28.76       36.51      6.80 o 
  -4  12   8      154.42      163.21      8.87 o 
  -3  12   8        1.23        1.07      3.46 o 
  -2  12   8       24.42       29.32      5.46 o 
  -1  12   8       43.63       45.22      4.67 o 
   0  12   8       77.11       74.93      5.38 o 
   1  12   8       46.70       52.97      4.44 o 
   2  12   8       23.89       26.25      5.86 o 
   3  12   8        1.07        0.00      4.00 o 
   4  12   8      153.76      142.46     12.53 o 
  -3  13   8       81.33       92.35      9.59 o 
  -2  13   8       29.04       22.98      3.95 o 
  -1  13   8      158.59      140.06      7.99 o 
   0  13   8       16.23       18.62      3.19 o 
   1  13   8      164.36      167.94      8.00 o 
   2  13   8       31.68       22.39      6.13 o 
   3  13   8       78.00       82.62     10.13 o 
  -2  14   8      113.01      113.31      7.58 o 
  -1  14   8       72.94       64.71      5.73 o 
   0  14   8        9.07        8.37      2.78 o 
   1  14   8       75.10       75.56      9.59 o 
   2  14   8      114.70      118.20     11.86 o 
   1   0   9       18.24       12.13      2.80 o 
   2   0   9       45.33       37.05      3.86 o 
   3   0   9       46.60       36.54      1.67 o 
   4   0   9      105.64      111.04      2.93 o 
   5   0   9      740.26      692.24     16.84 o 
   6   0   9       10.27       10.76      2.58 o 
   7   0   9       17.38       16.84      9.13 o 
   8   0   9        2.46        6.92      3.60 o 
  -8   1   9      149.12      150.85     13.46 o 
  -7   1   9       19.22       20.09      2.97 o 
  -6   1   9      185.35      189.75      6.42 o 
  -5   1   9      302.94      301.54      5.96 o 
  -4   1   9     1417.87     1377.90     18.63 o 
  -3   1   9      541.74      569.13     13.60 o 
  -2   1   9     1230.88     1188.83     37.18 o 
  -1   1   9       83.22      106.89      4.02 o 
   0   1   9      336.21      327.28      7.61 o 
   1   1   9       85.31      121.80      7.33 o 
   2   1   9     1204.72     1194.42     20.89 o 
   3   1   9      549.47      561.56     10.55 o 
   4   1   9     1416.77     1408.29     24.84 o 
   5   1   9      300.15      286.13      8.96 o 
   6   1   9      187.45      204.38      6.65 o 
   7   1   9       18.38       19.30      2.53 o 
   8   1   9      149.40      160.31      9.18 o 
  -7   2   9       46.65       42.09      4.88 o 
  -6   2   9      176.09      174.55      7.15 o 
  -5   2   9      375.15      377.08      8.58 o 
  -4   2   9      872.71      843.63     11.86 o 
  -3   2   9      341.45      329.05      6.33 o 
  -2   2   9       76.32       69.55      2.38 o 
  -1   2   9      437.45      427.38     10.39 o 
   0   2   9     1785.40     1877.95     26.23 o 
   1   2   9      438.42      423.82      8.26 o 
   2   2   9       76.65       72.17      2.57 o 
   3   2   9      349.52      335.65      5.39 o 
   4   2   9      851.13      827.14     12.02 o 
   5   2   9      378.58      390.26      9.21 o 
   6   2   9      180.37      197.54      6.14 o 
   7   2   9       44.67       46.94      4.59 o 
  -7   3   9       29.28       18.90      4.46 o 
  -6   3   9       25.10       25.82      3.86 o 
  -5   3   9       57.10       59.18      3.31 o 
  -4   3   9      237.15      225.44      6.29 o 
  -3   3   9      863.62      836.22     10.77 o 
  -2   3   9      524.24      516.78      8.31 o 
  -1   3   9      620.57      622.11      9.40 o 
   0   3   9     1608.32     1527.64     31.87 o 
   1   3   9      640.98      621.80     14.89 o 
   2   3   9      516.23      512.18     12.01 o 
   3   3   9      869.32      864.30     13.25 o 
   4   3   9      244.13      247.46      9.24 o 
   5   3   9       59.96       63.82      3.84 o 
   6   3   9       24.84       29.00      2.53 o 
   7   3   9       28.43       31.36      3.62 o 
  -7   4   9        0.24        0.00      6.46 o 
  -6   4   9      392.40      400.35     14.46 o 
  -5   4   9      340.24      336.68     15.60 o 
  -4   4   9      325.51      320.19      7.89 o 
  -3   4   9      705.09      657.44     12.21 o 
  -2   4   9      183.29      187.51      4.14 o 
  -1   4   9       33.01       29.71      1.61 o 
   0   4   9      184.42      184.66      5.56 o 
   1   4   9       34.53       30.17      2.13 o 
   2   4   9      183.67      200.54      6.15 o 
   3   4   9      698.35      685.78     16.40 o 
   4   4   9      340.45      327.12     11.66 o 
   5   4   9      342.61      314.34      8.51 o 
   6   4   9      394.72      398.10     10.06 o 
   7   4   9        0.54        0.00      2.32 o 
  -7   5   9       58.26       63.43      8.80 o 
  -6   5   9       69.31       56.64      7.73 o 
  -5   5   9      223.56      219.91      9.33 o 
  -4   5   9      285.03      266.83     10.03 o 
  -3   5   9        2.03        3.89      2.16 o 
  -2   5   9      466.74      443.63     10.83 o 
  -1   5   9      455.53      441.55     11.77 o 
   0   5   9      969.77      965.08     15.15 o 
   1   5   9      444.23      426.17      9.12 o 
   2   5   9      465.92      463.12     12.59 o 
   3   5   9        1.51        2.53      2.40 o 
   4   5   9      278.22      266.22      8.32 o 
   5   5   9      227.18      218.28     12.39 o 
   6   5   9       71.71       61.84      7.40 o 
   7   5   9       57.04       60.09      5.08 o 
  -7   6   9      219.78      233.74     16.39 o 
  -6   6   9      118.04      129.53     11.46 o 
  -5   6   9       40.08       35.81      4.00 o 
  -4   6   9        3.07        5.06      2.36 o 
  -3   6   9      119.11      117.93      6.27 o 
  -2   6   9      334.90      338.98      7.77 o 
  -1   6   9      408.17      427.99      8.14 o 
   0   6   9        2.30        3.12      1.50 o 
   1   6   9      403.14      418.50     12.33 o 
   2   6   9      328.39      318.56     10.55 o 
   3   6   9      111.32      110.21      8.53 o 
   4   6   9        3.87        4.44      1.55 o 
   5   6   9       40.06       37.18      5.60 o 
   6   6   9      113.73      110.53      6.64 o 
   7   6   9      220.00      239.97     12.13 o 
  -7   7   9        1.05        0.00      4.66 o 
  -6   7   9      133.82      133.61      7.68 o 
  -5   7   9       93.72       95.43      6.32 o 
  -4   7   9       36.24       24.48      3.49 o 
  -3   7   9       57.47       62.35      4.79 o 
  -2   7   9       75.61       76.21      2.92 o 
  -1   7   9     1057.73     1060.52     16.04 o 
   0   7   9      927.68      914.63     22.32 o 
   1   7   9     1067.05     1070.51     16.72 o 
   2   7   9       75.17       83.56      7.60 o 
   3   7   9       59.91       59.17      6.53 o 
   4   7   9       34.82       19.06      4.40 o 
   5   7   9       93.63       90.62      8.53 o 
   6   7   9      135.45      138.55      7.63 o 
   7   7   9        1.09        2.82      2.90 o 
  -6   8   9      188.53      178.74      9.09 o 
  -5   8   9       21.92       22.76      3.70 o 
  -4   8   9       62.35       54.92      7.13 o 
  -3   8   9      567.94      509.92     15.45 o 
  -2   8   9        5.92        7.88      0.96 o 
  -1   8   9      550.67      533.51     14.33 o 
   0   8   9      310.69      307.47      6.67 o 
   1   8   9      553.12      547.90     13.84 o 
   2   8   9        6.64       11.52      1.59 o 
   3   8   9      583.41      533.31     23.05 o 
   4   8   9       62.06       69.70      7.86 o 
   5   8   9       17.93       22.39      5.20 o 
   6   8   9      187.97      175.77     12.93 o 
  -6   9   9       13.43       16.17      3.66 o 
  -5   9   9        7.63        3.36      2.93 o 
  -4   9   9       28.52       26.34      3.85 o 
  -3   9   9      443.74      447.66     11.91 o 
  -2   9   9      147.41      137.81      4.46 o 
  -1   9   9     1160.57     1194.30     26.95 o 
   0   9   9       16.37       15.00      1.82 o 
   1   9   9     1165.96     1175.76     34.64 o 
   2   9   9      145.85      139.08     10.33 o 
   3   9   9      435.43      442.43     21.06 o 
   4   9   9       28.26       16.79      5.20 o 
   5   9   9        8.60        5.46      3.73 o 
   6   9   9       13.01       24.52      6.00 o 
  -5  10   9       73.15       80.85      6.28 o 
  -4  10   9       10.17        7.53      6.40 o 
  -3  10   9      132.70      124.51      7.25 o 
  -2  10   9      284.10      282.66      9.79 o 
  -1  10   9       30.50       28.42      2.23 o 
   0  10   9       97.32       99.91      4.23 o 
   1  10   9       30.08       24.92      3.05 o 
   2  10   9      285.23      278.96      9.10 o 
   3  10   9      133.25      136.99     11.33 o 
   4  10   9        9.35       16.39      4.93 o 
   5  10   9       73.06       89.55      9.59 o 
  -5  11   9       54.33       50.22      5.20 o 
  -4  11   9       72.62       81.32      6.31 o 
  -3  11   9       26.74       23.35      3.82 o 
  -2  11   9       61.89       41.58      5.86 o 
  -1  11   9       94.71       88.35      7.73 o 
   0  11   9      193.41      191.44     13.06 o 
   1  11   9       89.64       92.29     10.59 o 
   2  11   9       64.13       68.00      6.53 o 
   3  11   9       30.60       26.52      6.26 o 
   4  11   9       70.90       77.56      8.66 o 
   5  11   9       52.80       72.09      9.59 o 
  -4  12   9       37.22       40.08      4.95 o 
  -3  12   9        0.94        0.32      2.67 o 
  -2  12   9       10.96       13.59      4.40 o 
  -1  12   9      245.13      243.55     14.66 o 
   0  12   9       32.28       30.62      3.77 o 
   1  12   9      244.80      251.66      9.76 o 
   2  12   9       10.24       19.99      5.86 o 
   3  12   9        1.38        2.67      4.53 o 
   4  12   9       38.11       56.24      8.40 o 
  -3  13   9      154.93      144.06     12.13 o 
  -2  13   9      112.12      116.44      7.56 o 
  -1  13   9       90.01       90.53      7.66 o 
   0  13   9        1.07        0.90      4.20 o 
   1  13   9       86.37       89.55     10.26 o 
   2  13   9      111.02      113.81     11.46 o 
   3  13   9      154.72      166.44     13.86 o 
  -1  14   9       21.93       26.73      5.46 o 
   0  14   9        3.12        5.06      2.60 o 
   1  14   9       22.65       36.78      7.33 o 
   0   0  10     1213.28     1312.02     35.85 o 
   1   0  10     1839.99     1912.92     36.55 o 
   2   0  10       56.30       65.23      2.89 o 
   3   0  10      813.24      813.01     15.31 o 
   4   0  10      239.72      235.08      5.84 o 
   5   0  10     1685.83     1665.28     38.38 o 
   6   0  10       40.58       43.95      3.51 o 
   7   0  10      642.97      664.92     20.51 o 
  -7   1  10       25.62       22.21      4.12 o 
  -6   1  10       21.17       17.58      3.39 o 
  -5   1  10      165.42      154.90      4.22 o 
  -4   1  10      222.14      229.38      5.27 o 
  -3   1  10      184.17      172.90      6.11 o 
  -2   1  10      114.44      109.91      3.60 o 
  -1   1  10      961.84      904.70     15.50 o 
   0   1  10       83.12       98.34      3.97 o 
   1   1  10      926.58      859.12     29.33 o 
   2   1  10      115.45      118.92      4.53 o 
   3   1  10      198.99      200.39      5.15 o 
   4   1  10      220.66      214.49     10.47 o 
   5   1  10      159.91      143.32      3.83 o 
   6   1  10       20.01       21.50      6.46 o 
   7   1  10       25.91       24.54      4.05 o 
  -7   2  10      134.75      141.25      8.76 o 
  -6   2  10      295.47      283.02      9.46 o 
  -5   2  10      601.71      611.81     12.60 o 
  -4   2  10     1073.46     1051.23     14.45 o 
  -3   2  10       50.04       50.31      1.79 o 
  -2   2  10      424.67      434.01      6.94 o 
  -1   2  10      400.69      404.47      7.77 o 
   0   2  10       88.68       88.48      4.29 o 
   1   2  10      406.91      412.79      9.71 o 
   2   2  10      418.78      422.32      8.20 o 
   3   2  10       57.13       49.87      2.46 o 
   4   2  10     1083.48     1046.53     16.08 o 
   5   2  10      611.39      604.84     12.81 o 
   6   2  10      291.85      284.20      7.61 o 
   7   2  10      140.96      140.39      8.27 o 
  -7   3  10       33.89       40.08      5.23 o 
  -6   3  10       23.07       26.67      4.00 o 
  -5   3  10      237.53      214.80      6.33 o 
  -4   3  10      328.57      311.02      9.16 o 
  -3   3  10      631.39      584.04      8.19 o 
  -2   3  10       18.21       21.26      2.21 o 
  -1   3  10      335.40      340.04      5.74 o 
   0   3  10      337.56      332.69      7.52 o 
   1   3  10      338.13      350.11     10.12 o 
   2   3  10       15.24       16.89      1.70 o 
   3   3  10      618.91      586.33     11.48 o 
   4   3  10      322.57      305.11     13.74 o 
   5   3  10      240.01      209.66      8.52 o 
   6   3  10       23.27       25.26      2.43 o 
   7   3  10       33.82       39.92      5.20 o 
  -7   4  10      107.21       87.42      7.11 o 
  -6   4  10       96.70      105.33      7.16 o 
  -5   4  10       16.60       20.97      3.57 o 
  -4   4  10        1.48        0.57      1.66 o 
  -3   4  10      325.10      316.03      7.66 o 
  -2   4  10       94.20       89.82      2.82 o 
  -1   4  10       48.42       54.10      2.17 o 
   0   4  10      150.48      147.22      5.12 o 
   1   4  10       48.26       49.12      2.40 o 
   2   4  10       92.07       88.43      3.14 o 
   3   4  10      316.31      311.90     10.08 o 
   4   4  10        2.00        1.58      1.21 o 
   5   4  10       16.01       22.39      2.44 o 
   6   4  10       99.43      107.80      4.77 o 
   7   4  10      100.59      103.39      6.37 o 
  -7   5  10       33.99       30.52      6.66 o 
  -6   5  10       13.87       16.66      5.20 o 
  -5   5  10        5.80        3.91      2.51 o 
  -4   5  10      109.11      117.85      6.67 o 
  -3   5  10       23.81       18.12      3.07 o 
  -2   5  10      232.87      209.57      5.15 o 
  -1   5  10      123.78      126.69      3.88 o 
   0   5  10      554.70      513.75     18.06 o 
   1   5  10      133.07      147.11      5.22 o 
   2   5  10      218.41      202.00      6.29 o 
   3   5  10       24.92       19.06      4.00 o 
   4   5  10      109.31      107.30      6.33 o 
   5   5  10        4.89        6.71      1.84 o 
   6   5  10       14.55       14.38      2.24 o 
   7   5  10       33.60       30.87      3.89 o 
  -7   6  10      159.40      181.24     14.66 o 
  -6   6  10      317.79      330.89     19.19 o 
  -5   6  10      241.29      219.16      9.73 o 
  -4   6  10      210.18      197.66      8.86 o 
  -3   6  10      537.06      514.04     22.79 o 
  -2   6  10      197.54      197.68      9.09 o 
  -1   6  10      322.57      292.16      7.50 o 
   0   6  10      219.46      201.37      6.15 o 
   1   6  10      317.62      300.06      9.13 o 
   2   6  10      206.97      217.75     12.26 o 
   3   6  10      534.25      533.06     14.57 o 
   4   6  10      216.56      207.35     12.53 o 
   5   6  10      235.76      223.75     13.33 o 
   6   6  10      316.31      318.66     12.04 o 
   7   6  10      161.77      177.38      8.95 o 
  -6   7  10        0.14        1.20      2.54 o 
  -5   7  10      338.12      319.19     15.86 o 
  -4   7  10      167.65      143.98      7.58 o 
  -3   7  10      187.63      170.43      8.06 o 
  -2   7  10      306.08      290.42     12.67 o 
  -1   7  10      881.21      877.17     15.29 o 
   0   7  10       10.35       11.42      1.75 o 
   1   7  10      891.01      878.29     19.95 o 
   2   7  10      305.87      256.66     14.26 o 
   3   7  10      192.11      194.03     12.26 o 
   4   7  10      170.29      147.25     10.79 o 
   5   7  10      338.32      317.03     16.92 o 
   6   7  10        0.09        1.25      3.13 o 
  -6   8  10      253.75      282.77     11.99 o 
  -5   8  10       88.19       76.39      6.00 o 
  -4   8  10      460.66      430.84     14.50 o 
  -3   8  10      122.77      111.91      8.46 o 
  -2   8  10      757.84      728.42     12.46 o 
  -1   8  10       57.49       50.88      3.30 o 
   0   8  10      105.58      120.20      4.55 o 
   1   8  10       57.23       60.37      4.93 o 
   2   8  10      750.08      701.89     27.72 o 
   3   8  10      125.67      112.47      9.59 o 
   4   8  10      457.50      470.55     21.85 o 
   5   8  10       86.81       89.15      8.93 o 
   6   8  10      253.14      263.99     16.26 o 
  -5   9  10       36.00       35.72      4.42 o 
  -4   9  10       64.77       70.46      5.70 o 
  -3   9  10       40.49       40.35      4.33 o 
  -2   9  10      330.81      327.64      7.00 o 
  -1   9  10       33.64       31.11      2.29 o 
   0   9  10       57.24       67.17      3.30 o 
   1   9  10       34.20       36.98      2.71 o 
   2   9  10      348.76      345.42     10.18 o 
   3   9  10       39.64       49.04      7.20 o 
   4   9  10       62.39       49.97      7.20 o 
   5   9  10       36.32       28.38      5.86 o 
  -5  10  10        4.45        6.04      2.68 o 
  -4  10  10      109.45      114.85      7.42 o 
  -3  10  10       96.45       75.06      7.13 o 
  -2  10  10       67.05       64.81      5.22 o 
  -1  10  10       71.87       64.66      4.16 o 
   0  10  10        5.26        2.19      1.25 o 
   1  10  10       69.24       69.69     10.73 o 
   2  10  10       63.60       68.78      4.86 o 
   3  10  10       95.61       99.68      9.86 o 
   4  10  10      110.92      116.07     10.79 o 
   5  10  10        4.09        8.53      4.40 o 
  -4  11  10      135.59      154.90      8.90 o 
  -3  11  10      101.72      111.57      7.25 o 
  -2  11  10      133.38      153.65     11.19 o 
  -1  11  10       49.46       39.58      5.60 o 
   0  11  10       38.24       33.25      4.20 o 
   1  11  10       46.72       43.16      3.85 o 
   2  11  10      135.42      164.31     12.79 o 
   3  11  10      102.95      128.86     11.59 o 
   4  11  10      135.33      162.05     13.46 o 
  -3  12  10       30.09       29.95      4.33 o 
  -2  12  10       47.54       35.45      6.13 o 
  -1  12  10       87.08       69.03      7.46 o 
   0  12  10       38.55       32.35      3.89 o 
   1  12  10       87.91       95.08      5.93 o 
   2  12  10       49.37       54.90      8.40 o 
   3  12  10       31.53       33.58      6.66 o 
  -2  13  10       17.41       16.66      4.80 o 
  -1  13  10      151.19      175.26     17.72 o 
   0  13  10      164.81      168.42      8.58 o 
   1  13  10      151.61      180.84     14.39 o 
   2  13  10       15.88       12.53      5.46 o 
   1   0  11      261.72      272.36      7.21 o 
   2   0  11      417.08      413.91     12.09 o 
   3   0  11       19.99       19.54      2.75 o 
   4   0  11       71.49       69.19      2.78 o 
   5   0  11       10.66       12.99      3.00 o 
   6   0  11       27.62       21.94      5.26 o 
   7   0  11       76.20       57.97      5.92 o 
  -7   1  11       74.73       80.25      6.70 o 
  -6   1  11       12.64        9.50      3.25 o 
  -5   1  11       42.26       37.78      3.79 o 
  -4   1  11      145.24      151.22      4.69 o 
  -3   1  11      425.90      426.57     18.66 o 
  -2   1  11      540.62      541.38     13.83 o 
  -1   1  11       27.06       28.35      3.14 o 
   0   1  11     2235.43     2362.46     50.53 o 
   1   1  11       27.57       27.62      1.81 o 
   2   1  11      553.02      574.05     15.15 o 
   3   1  11      438.85      422.56     13.06 o 
   4   1  11      149.08      144.83      3.99 o 
   5   1  11       47.58       36.62      1.70 o 
   6   1  11       13.25        9.51      2.73 o 
   7   1  11       72.79       62.75      5.84 o 
  -7   2  11       22.11       21.63      4.14 o 
  -6   2  11       87.70       89.54      5.40 o 
  -5   2  11       13.60       16.44      1.87 o 
  -4   2  11       13.86       14.20      1.06 o 
  -3   2  11      738.60      721.51     22.72 o 
  -2   2  11      820.15      820.23     13.76 o 
  -1   2  11      160.84      158.08      3.69 o 
   0   2  11      500.16      510.69     10.48 o 
   1   2  11      170.39      168.00      3.77 o 
   2   2  11      805.13      803.41     19.15 o 
   3   2  11      720.09      683.83     11.77 o 
   4   2  11       12.81       11.40      1.17 o 
   5   2  11       15.42       17.68      2.04 o 
   6   2  11       86.69       87.06      4.00 o 
   7   2  11       20.97       18.42      3.70 o 
  -7   3  11      152.89      155.38      9.37 o 
  -6   3  11        1.79        1.72      2.32 o 
  -5   3  11      198.51      208.25      8.60 o 
  -4   3  11      125.85      115.74      5.41 o 
  -3   3  11      753.47      713.82     11.24 o 
  -2   3  11       63.59       63.69      2.73 o 
  -1   3  11      212.05      207.35      6.50 o 
   0   3  11      398.62      376.11      7.56 o 
   1   3  11      207.10      212.95      5.40 o 
   2   3  11       60.88       65.20      3.09 o 
   3   3  11      759.58      731.92     14.00 o 
   4   3  11      125.46      115.57      4.85 o 
   5   3  11      195.01      188.91      6.33 o 
   6   3  11        1.49        2.46      1.41 o 
   7   3  11      157.90      161.65     12.66 o 
  -7   4  11      118.78      107.65      7.89 o 
  -6   4  11       99.03       91.95      6.97 o 
  -5   4  11      434.30      414.27     11.80 o 
  -4   4  11       21.87       20.58      2.30 o 
  -3   4  11      181.43      165.52      3.95 o 
  -2   4  11      112.37      115.58      3.39 o 
  -1   4  11       12.72        8.83      1.18 o 
   0   4  11      453.99      451.14     12.51 o 
   1   4  11       11.26       10.49      1.43 o 
   2   4  11      112.90      112.33      4.20 o 
   3   4  11      182.70      164.02      5.53 o 
   4   4  11       20.03       22.70      3.06 o 
   5   4  11      426.21      408.84     10.49 o 
   6   4  11       99.09       91.22      4.53 o 
   7   4  11      123.13      132.78      7.38 o 
  -6   5  11       35.13       20.92      6.26 o 
  -5   5  11        5.36        6.80      5.73 o 
  -4   5  11      490.36      430.32     14.36 o 
  -3   5  11     1164.80     1114.04     22.00 o 
  -2   5  11      321.95      306.72      7.30 o 
  -1   5  11      163.50      163.37      4.67 o 
   0   5  11      609.72      587.39     12.54 o 
   1   5  11      164.61      172.14      5.86 o 
   2   5  11      319.58      324.46     31.18 o 
   3   5  11     1169.87     1167.86     21.67 o 
   4   5  11      495.16      463.23     13.89 o 
   5   5  11        6.53       12.00      2.15 o 
   6   5  11       36.81       37.76      3.33 o 
  -6   6  11       36.68       35.71      7.20 o 
  -5   6  11       92.52       90.86      6.48 o 
  -4   6  11      266.76      248.62     29.05 o 
  -3   6  11      438.58      443.18     14.18 o 
  -2   6  11      585.36      520.64     15.82 o 
  -1   6  11       33.97       42.10      2.77 o 
   0   6  11      530.67      545.66     11.88 o 
   1   6  11       34.53       35.20      3.38 o 
   2   6  11      597.66      576.93     65.63 o 
   3   6  11      428.62      428.43     16.46 o 
   4   6  11      274.42      278.90      9.47 o 
   5   6  11       96.06       89.54      5.73 o 
   6   6  11       38.74       35.90      3.42 o 
  -6   7  11        7.81       16.22      3.28 o 
  -5   7  11        0.78        2.61      2.92 o 
  -4   7  11      250.08      261.23     10.83 o 
  -3   7  11       27.65       21.64      3.67 o 
  -2   7  11      392.77      390.46     10.87 o 
  -1   7  11      314.14      316.07     15.59 o 
   0   7  11      196.14      207.36      5.57 o 
   1   7  11      310.15      322.23     12.79 o 
   2   7  11      391.68      385.39     18.26 o 
   3   7  11       24.32       22.77      8.20 o 
   4   7  11      244.55      276.38     15.46 o 
   5   7  11        0.54        0.00      3.33 o 
   6   7  11        8.52        9.13      5.66 o 
  -5   8  11       98.40      103.52      7.06 o 
  -4   8  11      127.45      122.75     13.19 o 
  -3   8  11       64.69       59.96      5.04 o 
  -2   8  11      375.40      397.43     16.37 o 
  -1   8  11      318.38      320.30      8.80 o 
   0   8  11       12.82        9.59      1.75 o 
   1   8  11      314.36      306.90     12.79 o 
   2   8  11      365.31      365.14     18.26 o 
   3   8  11       68.57       67.56      8.00 o 
   4   8  11      129.52      121.27     10.53 o 
   5   8  11      100.82      101.55      9.86 o 
  -5   9  11       18.69       21.90      3.83 o 
  -4   9  11       65.16       71.82      5.92 o 
  -3   9  11      462.31      458.50     15.26 o 
  -2   9  11       31.08       31.88      2.78 o 
  -1   9  11      344.45      349.90     12.21 o 
   0   9  11       20.54       23.40      3.73 o 
   1   9  11      334.00      337.69     10.95 o 
   2   9  11       30.43       30.78      6.13 o 
   3   9  11      462.89      461.08     22.12 o 
   4   9  11       64.61       61.57      8.00 o 
   5   9  11       17.80       21.85      5.73 o 
  -4  10  11        1.26        2.07      2.64 o 
  -3  10  11       99.60       97.68     11.93 o 
  -2  10  11      151.10      148.39      7.96 o 
  -1  10  11       18.92       24.25      4.53 o 
   0  10  11       63.85       69.16      6.40 o 
   1  10  11       18.43       14.55      2.52 o 
   2  10  11      154.38      171.37     12.93 o 
   3  10  11      103.27      107.81     10.26 o 
   4  10  11        1.66        2.13      3.86 o 
  -4  11  11       50.70       50.24      5.42 o 
  -3  11  11       32.16       42.22      4.76 o 
  -2  11  11       52.62       67.00      7.73 o 
  -1  11  11      135.00      140.99     10.13 o 
   0  11  11       17.83       16.34      3.23 o 
   1  11  11      137.54      141.02      7.02 o 
   2  11  11       51.62       57.70      8.13 o 
   3  11  11       30.03       37.71      6.80 o 
   4  11  11       51.03       56.24      8.26 o 
  -3  12  11       50.30       47.53      8.40 o 
  -2  12  11        1.32        0.00      4.40 o 
  -1  12  11       10.11       14.39      4.26 o 
   0  12  11       25.15       26.47      3.67 o 
   1  12  11       10.00        3.60      4.26 o 
   2  12  11        0.96        3.33      4.40 o 
   3  12  11       52.47       44.11      7.73 o 
  -1  13  11       57.76       75.79      8.13 o 
   0  13  11        0.11        0.00      4.66 o 
   1  13  11       57.46       68.63      9.33 o 
   0   0  12       50.32       40.91      4.66 o 
   1   0  12        3.91        5.24      1.32 o 
   2   0  12     2012.08     1916.57     57.57 o 
   3   0  12     2152.29     2043.70     61.83 o 
   4   0  12      496.25      485.12     13.71 o 
   5   0  12       56.77       55.05      3.31 o 
   6   0  12        1.20        2.30      6.53 o 
   7   0  12      415.42      426.40     32.38 o 
  -7   1  12       80.57       95.51      7.44 o 
  -6   1  12      248.12      243.78     12.19 o 
  -5   1  12       32.05       28.75      2.23 o 
  -4   1  12      376.76      374.13     11.41 o 
  -3   1  12      345.30      331.27     10.05 o 
  -2   1  12      811.86      766.39     27.85 o 
  -1   1  12      315.01      325.82     11.06 o 
   0   1  12       85.77      125.83      4.23 o 
   1   1  12      307.64      329.59      8.92 o 
   2   1  12      796.33      786.59     21.06 o 
   3   1  12      339.72      338.94      8.47 o 
   4   1  12      374.43      375.66      7.63 o 
   5   1  12       33.25       33.75      2.61 o 
   6   1  12      245.24      248.13     11.17 o 
   7   1  12       80.54       85.18      6.97 o 
  -7   2  12       18.16       16.23      7.06 o 
  -6   2  12       66.64       63.32      5.84 o 
  -5   2  12       32.05       28.03      4.05 o 
  -4   2  12       99.37       98.16      2.96 o 
  -3   2  12       80.36       75.24      3.48 o 
  -2   2  12      719.69      679.71     12.15 o 
  -1   2  12      137.10      129.52      4.88 o 
   0   2  12      534.61      508.21     12.77 o 
   1   2  12      134.83      124.55      3.27 o 
   2   2  12      749.47      720.60     23.29 o 
   3   2  12       80.78       78.45      3.14 o 
   4   2  12       92.62       91.67      3.19 o 
   5   2  12       30.45       29.08      2.60 o 
   6   2  12       67.85       68.05      4.83 o 
   7   2  12       17.14       14.43      3.71 o 
  -7   3  12      145.88      138.39      9.00 o 
  -6   3  12       67.68       74.04      5.57 o 
  -5   3  12      125.89      131.99      6.28 o 
  -4   3  12      267.23      261.24      8.64 o 
  -3   3  12      385.72      386.70      7.36 o 
  -2   3  12      186.06      185.15      5.06 o 
  -1   3  12        8.80        7.47      1.66 o 
   0   3  12        0.46        1.06      1.00 o 
   1   3  12        7.88        7.11      1.45 o 
   2   3  12      186.60      180.60      5.93 o 
   3   3  12      388.89      386.47      9.64 o 
   4   3  12      265.50      266.96      7.92 o 
   5   3  12      125.37      129.40      5.84 o 
   6   3  12       63.77       81.75      5.57 o 
   7   3  12      151.40      168.84     13.46 o 
  -6   4  12        4.02        3.26      3.19 o 
  -5   4  12      200.58      197.20      7.87 o 
  -4   4  12       63.64       52.76      3.44 o 
  -3   4  12       55.94       57.14      2.28 o 
  -2   4  12      534.29      550.95      9.37 o 
  -1   4  12      103.64      103.77      4.41 o 
   0   4  12       18.73       20.11      2.10 o 
   1   4  12      101.57      102.79      4.34 o 
   2   4  12      536.51      518.49     14.06 o 
   3   4  12       57.59       57.68      3.36 o 
   4   4  12       68.25       63.28      3.41 o 
   5   4  12      200.82      197.87      6.88 o 
   6   4  12        4.06        4.36      2.11 o 
  -6   5  12       36.67       24.12      5.86 o 
  -5   5  12       25.28       25.98      4.19 o 
  -4   5  12       24.82       26.79      3.04 o 
  -3   5  12       64.99       63.17      3.58 o 
  -2   5  12      252.03      241.18      6.05 o 
  -1   5  12       86.51       89.88      4.40 o 
   0   5  12       11.31       10.93      2.48 o 
   1   5  12       83.99       93.69      5.78 o 
   2   5  12      249.42      244.40     17.79 o 
   3   5  12       60.41       59.62      3.55 o 
   4   5  12       24.94       28.05      2.59 o 
   5   5  12       24.32       25.05      2.91 o 
   6   5  12       36.17       40.02      3.45 o 
  -6   6  12        0.27        0.00      4.53 o 
  -5   6  12       48.36       47.38      4.98 o 
  -4   6  12      262.96      253.40     10.74 o 
  -3   6  12      125.87      121.45      6.97 o 
  -2   6  12      339.33      319.39      8.74 o 
  -1   6  12      628.06      650.32     17.68 o 
   0   6  12      121.14      122.58      4.77 o 
   1   6  12      627.91      634.72     25.32 o 
   2   6  12      337.76      308.37     15.86 o 
   3   6  12      117.44      114.50      5.04 o 
   4   6  12      266.19      254.56     10.13 o 
   5   6  12       45.89       52.23      4.50 o 
   6   6  12        0.35        0.00      1.88 o 
  -5   7  12       22.28       20.87      3.97 o 
  -4   7  12       87.45       73.10      6.26 o 
  -3   7  12       30.19       22.24      3.66 o 
  -2   7  12      159.97      152.38      9.94 o 
  -1   7  12       14.55       15.43      3.04 o 
   0   7  12      281.23      286.08      8.00 o 
   1   7  12       14.99       13.73      4.66 o 
   2   7  12      160.21      144.34      7.58 o 
   3   7  12       29.87       28.76      3.74 o 
   4   7  12       87.27       72.04      5.56 o 
   5   7  12       18.90       21.99      3.55 o 
  -5   8  12        0.70        0.00      3.11 o 
  -4   8  12       66.19       61.77      5.66 o 
  -3   8  12       14.26       17.42      3.62 o 
  -2   8  12        8.93        5.89      2.53 o 
  -1   8  12      288.43      282.74     10.70 o 
   0   8  12       51.79       53.07      3.31 o 
   1   8  12      297.20      277.97      9.63 o 
   2   8  12        9.57        4.26      3.60 o 
   3   8  12       15.07       14.26      4.80 o 
   4   8  12       66.92       59.43      7.73 o 
   5   8  12        0.96        1.07      3.60 o 
  -5   9  12       88.36      101.72      7.29 o 
  -4   9  12       10.84       12.37      3.23 o 
  -3   9  12       45.16       46.19      4.89 o 
  -2   9  12       40.36       40.81      5.13 o 
  -1   9  12        3.19        7.66      2.68 o 
   0   9  12        0.32        0.00      2.27 o 
   1   9  12        3.19        0.80      2.00 o 
   2   9  12       41.74       44.24      6.66 o 
   3   9  12       45.53       46.91      6.93 o 
   4   9  12       11.26       11.99      4.93 o 
   5   9  12       88.45      109.81     10.66 o 
  -4  10  12       37.57       43.53      5.17 o 
  -3  10  12       20.51       11.05      3.00 o 
  -2  10  12       33.23       39.87      4.48 o 
  -1  10  12      147.53      148.19      7.74 o 
   0  10  12        2.36        4.23      3.53 o 
   1  10  12      142.28      157.90      7.27 o 
   2  10  12       32.95       37.58      6.66 o 
   3  10  12       18.12       18.79      5.33 o 
   4  10  12       35.98       51.97      7.73 o 
  -3  11  12      299.98      306.15     14.99 o 
  -2  11  12       10.70        8.16      2.91 o 
  -1  11  12       15.74       17.55      3.32 o 
   0  11  12       37.66       40.38      5.20 o 
   1  11  12       16.39       21.99      5.33 o 
   2  11  12       10.69       11.73      4.80 o 
   3  11  12      298.77      300.90     18.52 o 
  -2  12  12      100.18      119.58      7.82 o 
  -1  12  12      259.55      292.85     13.66 o 
   0  12  12       93.30       99.35      6.59 o 
   1  12  12      262.08      319.56     19.72 o 
   2  12  12       96.38       95.82     10.93 o 
   1   0  13        0.15        0.00      1.77 o 
   2   0  13      189.00      177.10     11.46 o 
   3   0  13      142.53      148.72     10.66 o 
   4   0  13       27.28       26.26      2.96 o 
   5   0  13      124.30      127.67      5.21 o 
   6   0  13        8.40       11.09      3.25 o 
  -6   1  13       66.91       64.48      6.73 o 
  -5   1  13      168.21      178.49      9.14 o 
  -4   1  13      164.65      157.15      4.46 o 
  -3   1  13      201.39      209.09     12.93 o 
  -2   1  13      163.76      145.92     10.26 o 
  -1   1  13       12.47       15.67      2.56 o 
   0   1  13       61.92       61.90      3.53 o 
   1   1  13       13.01       18.62      2.82 o 
   2   1  13      162.27      168.21      5.87 o 
   3   1  13      210.86      221.97      6.71 o 
   4   1  13      163.96      162.09      4.65 o 
   5   1  13      167.21      173.68      8.60 o 
   6   1  13       65.88       76.27      6.63 o 
  -6   2  13       69.21       71.42     12.33 o 
  -5   2  13       36.20       31.06      4.33 o 
  -4   2  13       11.91       13.24      3.21 o 
  -3   2  13      663.61      661.97     20.59 o 
  -2   2  13      424.56      411.37     10.58 o 
  -1   2  13      570.49      550.77     10.50 o 
   0   2  13       36.84       40.23      2.65 o 
   1   2  13      564.28      564.19     11.46 o 
   2   2  13      431.26      449.59     12.71 o 
   3   2  13      664.32      653.25     13.77 o 
   4   2  13       12.29       11.77      1.65 o 
   5   2  13       34.41       32.54      2.70 o 
   6   2  13       67.83       59.83      8.40 o 
  -6   3  13       84.34       87.14     13.13 o 
  -5   3  13       67.36       63.16      6.60 o 
  -4   3  13       48.60       43.35      5.13 o 
  -3   3  13      330.04      326.97      7.43 o 
  -2   3  13      100.35      102.76      3.79 o 
  -1   3  13      185.35      180.39      7.15 o 
   0   3  13        0.46        1.24      1.07 o 
   1   3  13      181.63      173.26      7.27 o 
   2   3  13      103.95      102.43      5.32 o 
   3   3  13      334.70      333.19      7.71 o 
   4   3  13       45.05       41.75      2.22 o 
   5   3  13       73.08       74.88      4.20 o 
   6   3  13       83.99       95.56      6.05 o 
  -6   4  13      136.25      141.04      8.95 o 
  -5   4  13        7.35       10.87      2.71 o 
  -4   4  13       21.40       21.20      2.96 o 
  -3   4  13      439.14      428.61      9.24 o 
  -2   4  13      427.54      435.73      9.01 o 
  -1   4  13      380.58      369.30      9.49 o 
   0   4  13       21.96       26.48      2.53 o 
   1   4  13      372.82      354.30     11.34 o 
   2   4  13      436.23      433.50     12.56 o 
   3   4  13      437.72      423.02     10.50 o 
   4   4  13       20.13       17.87      2.83 o 
   5   4  13        7.19        7.26      1.96 o 
   6   4  13      137.68      143.49      9.20 o 
  -6   5  13       78.54       76.63      9.33 o 
  -5   5  13      371.11      384.54     14.41 o 
  -4   5  13      332.19      331.76     10.23 o 
  -3   5  13       39.85       39.78      3.00 o 
  -2   5  13      380.47      402.62      9.57 o 
  -1   5  13      105.66      110.85      6.43 o 
   0   5  13      118.19      110.18      4.75 o 
   1   5  13      103.55       97.16      5.54 o 
   2   5  13      389.32      386.73     18.26 o 
   3   5  13       41.49       45.23      4.24 o 
   4   5  13      338.37      352.43     12.11 o 
   5   5  13      372.00      379.60     10.74 o 
   6   5  13       73.23       77.34      8.60 o 
  -5   6  13       29.45       30.97      4.38 o 
  -4   6  13      166.91      162.82      8.76 o 
  -3   6  13      104.47       92.05      6.26 o 
  -2   6  13       16.38       14.58      2.66 o 
  -1   6  13       16.26       11.52      3.40 o 
   0   6  13      785.41      719.21     40.91 o 
   1   6  13       14.55       17.32      4.53 o 
   2   6  13       18.83       17.46      4.40 o 
   3   6  13      100.52       90.77      6.03 o 
   4   6  13      165.98      146.52      8.33 o 
   5   6  13       28.38       37.58      4.04 o 
  -5   7  13        3.56        3.75      3.80 o 
  -4   7  13       44.06       50.29      5.66 o 
  -3   7  13       16.02       17.77      3.63 o 
  -2   7  13      121.44      130.97      7.29 o 
  -1   7  13       11.80       12.28      4.73 o 
   0   7  13      169.54      167.88     10.66 o 
   1   7  13       11.89        8.13      3.73 o 
   2   7  13      120.68      118.37      7.11 o 
   3   7  13       15.49       10.48      3.04 o 
   4   7  13       46.02       55.05      5.12 o 
   5   7  13        3.59        5.03      2.56 o 
  -5   8  13       41.63       41.17      5.18 o 
  -4   8  13       63.49       70.56      5.93 o 
  -3   8  13       41.57       39.77      6.80 o 
  -2   8  13      129.08      129.85      7.46 o 
  -1   8  13       41.36       38.15      4.07 o 
   0   8  13      158.80      178.06      7.97 o 
   1   8  13       41.57       29.05      5.86 o 
   2   8  13      126.63      127.94     11.66 o 
   3   8  13       42.17       42.45      4.67 o 
   4   8  13       63.25       79.64      6.06 o 
   5   8  13       41.43       40.44      4.71 o 
  -4   9  13      106.26      117.91      7.92 o 
  -3   9  13       40.60       45.71      8.40 o 
  -2   9  13       53.02       46.04      4.82 o 
  -1   9  13       17.43       17.99      3.20 o 
   0   9  13       72.74       78.23      5.38 o 
   1   9  13       17.47       24.39      6.00 o 
   2   9  13       52.89       57.77      5.32 o 
   3   9  13       41.27       37.07      5.20 o 
   4   9  13      103.22      108.59      7.32 o 
  -3  10  13        1.89        0.00      6.53 o 
  -2  10  13      181.60      187.54      9.51 o 
  -1  10  13       93.81      104.55      6.65 o 
   0  10  13      152.26      181.22      8.48 o 
   1  10  13       95.27      100.06      7.30 o 
   2  10  13      181.82      174.71     13.46 o 
   3  10  13        1.86        3.20      4.66 o 
  -2  11  13       53.56       53.99      9.53 o 
  -1  11  13       42.85       46.70      4.90 o 
   0  11  13        3.14        2.07      2.69 o 
   1  11  13       43.43       46.77      7.46 o 
   2  11  13       55.69       40.51      7.20 o 
   0   0  14      895.83      840.75     29.72 o 
   1   0  14      527.26      517.68     23.92 o 
   2   0  14     1815.52     1850.64     75.09 o 
   3   0  14      163.24      156.85     11.46 o 
   4   0  14        0.86        2.89      1.78 o 
   5   0  14       27.51       24.49      3.93 o 
   6   0  14        6.62        2.40      2.90 o 
  -6   1  14      130.76      137.79      8.76 o 
  -5   1  14       44.16       53.04      5.42 o 
  -4   1  14       84.67       93.52      4.35 o 
  -3   1  14        8.51        8.40      3.86 o 
  -2   1  14      109.93      106.82      5.54 o 
  -1   1  14      286.22      270.32      9.58 o 
   0   1  14       26.28       24.65      4.66 o 
   1   1  14      279.80      279.27     10.19 o 
   2   1  14      112.39      105.11      4.77 o 
   3   1  14        9.36        7.79      1.83 o 
   4   1  14       80.85       86.81      3.88 o 
   5   1  14       45.91       52.93      4.93 o 
   6   1  14      134.48      142.19      8.81 o 
  -6   2  14      142.99      152.91     10.59 o 
  -5   2  14       33.87       38.41      4.66 o 
  -4   2  14      111.34      105.31      4.32 o 
  -3   2  14      157.07      144.67      7.34 o 
  -2   2  14      115.19      105.49      6.13 o 
  -1   2  14      255.04      254.84      6.54 o 
   0   2  14       92.14       95.60      3.64 o 
   1   2  14      255.66      260.27      8.38 o 
   2   2  14      110.25       91.84      7.13 o 
   3   2  14      153.46      149.38      5.53 o 
   4   2  14      115.34      112.35      3.95 o 
   5   2  14       35.01       39.68      3.18 o 
   6   2  14      142.68      160.85     13.46 o 
  -6   3  14       54.04       46.26      9.53 o 
  -5   3  14      104.77      115.41      7.63 o 
  -4   3  14       37.34       36.57      4.27 o 
  -3   3  14       17.84       15.92      4.00 o 
  -2   3  14      167.82      172.15      6.51 o 
  -1   3  14      834.68      816.49     14.30 o 
   0   3  14       77.13       88.66      3.45 o 
   1   3  14      828.78      781.03     29.45 o 
   2   3  14      165.98      159.11      6.90 o 
   3   3  14       19.82       19.56      2.90 o 
   4   3  14       38.24       43.95      4.20 o 
   5   3  14      105.55      101.95      5.01 o 
   6   3  14       53.54       53.44      8.13 o 
  -5   4  14        1.58        2.69      4.40 o 
  -4   4  14       90.33       87.10      6.36 o 
  -3   4  14      265.10      263.59      8.73 o 
  -2   4  14      426.86      408.97     10.89 o 
  -1   4  14       90.47       85.97      3.58 o 
   0   4  14       53.37       63.53      3.73 o 
   1   4  14       95.49       92.01      5.54 o 
   2   4  14      437.11      434.07     18.12 o 
   3   4  14      257.15      260.64      7.55 o 
   4   4  14       90.17       90.08      4.79 o 
   5   4  14        1.15        4.25      1.96 o 
  -5   5  14      134.10      153.09      8.80 o 
  -4   5  14       26.81       23.57      2.68 o 
  -3   5  14       65.74       71.46      4.89 o 
  -2   5  14      272.41      279.67     11.21 o 
  -1   5  14      312.02      317.75     12.11 o 
   0   5  14      425.40      411.82     12.61 o 
   1   5  14      314.76      316.71     11.04 o 
   2   5  14      265.87      279.85     15.46 o 
   3   5  14       62.30       60.50      5.04 o 
   4   5  14       27.32       25.11      3.53 o 
   5   5  14      131.90      137.27      6.25 o 
  -5   6  14       16.81       20.39      5.73 o 
  -4   6  14        7.29        3.00      2.87 o 
  -3   6  14       54.68       54.49      9.39 o 
  -2   6  14       87.63       92.85      6.24 o 
  -1   6  14      245.22      261.94      9.44 o 
   0   6  14      215.31      182.97     12.53 o 
   1   6  14      257.13      262.13     15.33 o 
   2   6  14       89.41       76.49      8.26 o 
   3   6  14       54.43       57.53      5.04 o 
   4   6  14        8.28        6.59      3.80 o 
   5   6  14       16.18        7.50      2.87 o 
  -5   7  14        0.14        0.00      5.73 o 
  -4   7  14       64.87       71.97      6.22 o 
  -3   7  14      191.94      184.80      9.28 o 
  -2   7  14      161.92      158.17      9.06 o 
  -1   7  14        8.40        9.59      2.59 o 
   0   7  14      248.40      263.19     15.86 o 
   1   7  14        8.44        8.00      3.73 o 
   2   7  14      163.60      158.50      9.73 o 
   3   7  14      196.31      190.36      9.18 o 
   4   7  14       66.50       83.88      9.46 o 
   5   7  14        0.01        0.00      2.39 o 
  -4   8  14        3.97        2.34      3.05 o 
  -3   8  14       47.56       40.95      4.66 o 
  -2   8  14       18.91       18.05      3.29 o 
  -1   8  14      163.12      158.69      8.12 o 
   0   8  14       12.82       13.86      5.06 o 
   1   8  14      160.11      154.18     12.13 o 
   2   8  14       17.80       25.98      4.13 o 
   3   8  14       48.30       58.37      6.00 o 
   4   8  14        3.68        4.82      4.33 o 
  -3   9  14        6.14        2.47      2.73 o 
  -2   9  14       44.79       43.31      6.26 o 
  -1   9  14       59.34       63.34      6.80 o 
   0   9  14      176.81      206.05      9.06 o 
   1   9  14       58.96       66.76      8.40 o 
   2   9  14       46.53       46.85      5.21 o 
   3   9  14        5.12        4.34      4.13 o 
  -2  10  14       44.85       44.85      6.73 o 
  -1  10  14        5.60        7.80      5.40 o 
   0  10  14      114.18      120.72      6.95 o 
   1  10  14        4.29        1.88      4.86 o 
   2  10  14       43.51       36.27      4.88 o 
  -1  11  14        1.22        3.38      2.68 o 
   0  11  14       93.99       94.08     10.39 o 
   1  11  14        1.17        2.68      2.96 o 
   1   0  15      199.59      179.92      7.95 o 
   2   0  15      188.14      194.68      8.25 o 
   3   0  15        0.70        4.26      4.00 o 
   4   0  15        2.31        1.03      1.68 o 
   5   0  15       21.09       21.94      4.86 o 
  -5   1  15       29.06       24.50      6.40 o 
  -4   1  15      130.04      117.74      5.05 o 
  -3   1  15       44.87       49.93      4.76 o 
  -2   1  15      128.15      131.43      6.53 o 
  -1   1  15      135.64      126.87      9.59 o 
   0   1  15      150.41      148.05      9.99 o 
   1   1  15      133.05      135.15      7.46 o 
   2   1  15      130.32      112.87      6.18 o 
   3   1  15       47.09       56.80      4.34 o 
   4   1  15      130.37      131.36      9.53 o 
   5   1  15       27.84       28.25      6.26 o 
  -5   2  15       26.84       27.35      4.56 o 
  -4   2  15      669.11      683.26     20.29 o 
  -3   2  15       26.70       28.71      3.77 o 
  -2   2  15      172.63      178.21      6.16 o 
  -1   2  15      264.56      254.44      6.70 o 
   0   2  15      222.14      223.83      6.89 o 
   1   2  15      267.86      272.11      7.19 o 
   2   2  15      178.84      187.12      6.70 o 
   3   2  15       28.14       25.47      2.66 o 
   4   2  15      660.72      694.17     15.57 o 
   5   2  15       26.28       29.82      3.93 o 
  -5   3  15       51.96       49.24      5.32 o 
  -4   3  15       46.62       48.49     10.93 o 
  -3   3  15       30.03       26.91      3.79 o 
  -2   3  15       21.36       19.06      2.07 o 
  -1   3  15      111.83      111.16      4.22 o 
   0   3  15      135.09      128.78      4.99 o 
   1   3  15      113.85      123.03      6.64 o 
   2   3  15       22.36       20.52      2.91 o 
   3   3  15       31.33       31.21      2.43 o 
   4   3  15       47.21       51.01      5.52 o 
   5   3  15       51.99       55.62      3.90 o 
  -5   4  15       35.67       28.90      4.61 o 
  -4   4  15      177.42      192.52     11.66 o 
  -3   4  15      570.19      572.48     17.53 o 
  -2   4  15      119.74      114.68      5.44 o 
  -1   4  15      743.63      731.22     13.45 o 
   0   4  15      216.92      225.30      9.44 o 
   1   4  15      743.20      715.94     19.30 o 
   2   4  15      122.62      120.08      6.31 o 
   3   4  15      560.83      558.01     12.71 o 
   4   4  15      179.85      188.94      9.61 o 
   5   4  15       38.41       29.50      4.17 o 
  -4   5  15       12.23       12.14      2.90 o 
  -3   5  15      127.89      122.56      7.86 o 
  -2   5  15       77.66       75.16      5.97 o 
  -1   5  15       92.30       89.81     10.26 o 
   0   5  15       28.37       18.36      4.06 o 
   1   5  15       86.54       80.59      5.46 o 
   2   5  15       73.05       70.10      7.73 o 
   3   5  15      130.48      127.59      7.25 o 
   4   5  15       12.78        6.95      4.53 o 
   5   5  15        6.71        7.70      2.71 o 
  -4   6  15        1.83        2.07      2.92 o 
  -3   6  15        1.48        2.43      2.82 o 
  -2   6  15      290.56      280.52     16.92 o 
  -1   6  15       46.64       51.97      7.46 o 
   0   6  15      241.13      268.92     16.12 o 
   1   6  15       45.62       44.91      6.80 o 
   2   6  15      287.38      277.45     16.26 o 
   3   6  15        1.09        2.40      2.54 o 
   4   6  15        1.73        3.38      2.73 o 
  -4   7  15       57.30       61.14      5.93 o 
  -3   7  15        0.68        4.36      3.01 o 
  -2   7  15       59.81       65.34      5.55 o 
  -1   7  15       39.28       46.11      7.33 o 
   0   7  15        1.21        0.00      3.73 o 
   1   7  15       34.71       32.52      6.00 o 
   2   7  15       57.95       53.70      7.33 o 
   3   7  15        0.99        0.86      4.33 o 
   4   7  15       55.79       69.47      5.98 o 
  -3   8  15      129.36      118.75      7.77 o 
  -2   8  15       17.47        9.78      3.11 o 
  -1   8  15       32.16       38.91      7.06 o 
   0   8  15       42.55       43.44      7.20 o 
   1   8  15       32.43       24.79      6.13 o 
   2   8  15       17.90       17.91      3.86 o 
   3   8  15      129.87      124.18      7.81 o 
  -2   9  15       19.41       19.23      3.68 o 
  -1   9  15       76.17       79.28      5.92 o 
   0   9  15       11.10        6.80      5.06 o 
   1   9  15       78.19       84.62      9.59 o 
   2   9  15       20.11       18.37      3.95 o 
  -1  10  15      211.24      229.52     10.49 o 
   0  10  15       49.60       56.77      8.26 o 
   1  10  15      210.21      227.41     11.31 o 
   0   0  16       54.76       56.24      6.66 o 
   1   0  16        0.10        0.00      2.27 o 
   2   0  16        7.58        6.52      2.53 o 
   3   0  16       92.31       87.01      6.46 o 
   4   0  16      124.93      141.12     11.86 o 
   5   0  16      236.46      266.23     19.12 o 
  -5   1  16       14.52       14.98      3.77 o 
  -4   1  16       19.97       18.09      3.93 o 
  -3   1  16      192.78      185.79      9.02 o 
  -2   1  16       20.10       22.12      5.60 o 
  -1   1  16      217.42      215.62     13.46 o 
   0   1  16      217.51      209.49     12.53 o 
   1   1  16      226.56      236.45      9.59 o 
   2   1  16       20.84       24.09      3.53 o 
   3   1  16      189.00      191.44      8.32 o 
   4   1  16       19.56       14.29      5.40 o 
   5   1  16       15.20       25.59      6.66 o 
  -5   2  16       58.39       45.99      5.80 o 
  -4   2  16       52.90       52.46      5.42 o 
  -3   2  16       39.01       31.91      4.23 o 
  -2   2  16       63.38       65.08      5.40 o 
  -1   2  16      148.53      157.46      7.30 o 
   0   2  16       56.90       55.67      3.56 o 
   1   2  16      145.89      147.02      5.50 o 
   2   2  16       63.24       73.86      4.33 o 
   3   2  16       35.56       39.46      3.34 o 
   4   2  16       53.03       52.20      3.84 o 
   5   2  16       63.65       48.11      7.73 o 
  -5   3  16        2.34        5.74      3.05 o 
  -4   3  16       45.56       48.15      5.25 o 
  -3   3  16      328.59      322.18     20.26 o 
  -2   3  16      313.74      330.38     11.78 o 
  -1   3  16      269.38      270.58      8.41 o 
   0   3  16       13.45       14.71      2.15 o 
   1   3  16      262.08      270.53     10.45 o 
   2   3  16      306.77      314.63     11.08 o 
   3   3  16      328.98      328.50      8.19 o 
   4   3  16       46.92       50.25      3.97 o 
   5   3  16        2.71        9.28      5.86 o 
  -4   4  16       35.53       31.86      4.52 o 
  -3   4  16       50.07       51.29      4.97 o 
  -2   4  16       14.44       16.23      2.68 o 
  -1   4  16      248.66      235.28      7.73 o 
   0   4  16      168.00      152.53     16.86 o 
   1   4  16      250.08      239.92     18.12 o 
   2   4  16       13.58       11.61      2.83 o 
   3   4  16       48.40       47.82      4.61 o 
   4   4  16       37.86       46.73      4.53 o 
  -4   5  16      120.75      113.01     11.33 o 
  -3   5  16      112.45      100.21      7.30 o 
  -2   5  16       14.08       18.01      3.66 o 
  -1   5  16      160.84      178.07      9.03 o 
   0   5  16      371.60      423.07     14.43 o 
   1   5  16      166.16      178.50      8.42 o 
   2   5  16       15.58       19.06      5.46 o 
   3   5  16      114.44      106.51      6.93 o 
   4   5  16      119.84      126.11      7.80 o 
  -4   6  16       36.29       42.78      7.60 o 
  -3   6  16      236.97      271.05     17.32 o 
  -2   6  16      142.39      166.31     13.19 o 
  -1   6  16      275.14      255.60     16.39 o 
   0   6  16       16.88        2.27      4.13 o 
   1   6  16      276.46      267.46     16.52 o 
   2   6  16      140.22      128.20     11.33 o 
   3   6  16      238.65      266.19     11.35 o 
   4   6  16       36.65       48.73      5.09 o 
  -3   7  16        5.00        9.99      4.93 o 
  -2   7  16      325.40      346.48     19.99 o 
  -1   7  16      208.76      215.48     15.19 o 
   0   7  16      299.92      300.50     17.99 o 
   1   7  16      211.72      219.48     14.93 o 
   2   7  16      322.58      365.54     19.99 o 
   3   7  16        5.14        9.29      3.34 o 
  -2   8  16        2.72        6.26      4.13 o 
  -1   8  16       20.22       19.32      5.60 o 
   0   8  16       13.53       19.72      6.40 o 
   1   8  16       19.85       27.72      6.26 o 
   2   8  16        2.48        8.00      3.39 o 
  -1   9  16       27.13       32.52      6.80 o 
   0   9  16       81.44       92.75     10.53 o 
   1   9  16       26.92       24.79      5.86 o 
   1   0  17        0.80        3.59      2.58 o 
   2   0  17        5.09        8.56      2.81 o 
   3   0  17      195.95      203.18      9.02 o 
   4   0  17        2.07        3.92      6.40 o 
  -4   1  17       24.46       23.36      3.96 o 
  -3   1  17       71.51       80.47      6.06 o 
  -2   1  17      147.28      149.40      7.82 o 
  -1   1  17       87.35       75.96      8.13 o 
   0   1  17       87.88       94.74      6.22 o 
   1   1  17       88.76       85.85      5.92 o 
   2   1  17      140.63      136.79      7.32 o 
   3   1  17       71.12       79.97      6.26 o 
   4   1  17       25.88       22.12      6.13 o 
  -4   2  17      509.91      521.98     17.61 o 
  -3   2  17       22.98       22.14      3.68 o 
  -2   2  17       17.54       23.74      7.13 o 
  -1   2  17       65.91       76.28      5.14 o 
   0   2  17      155.86      153.46      6.79 o 
   1   2  17       67.84       72.18      5.50 o 
   2   2  17       16.30       22.01      2.82 o 
   3   2  17       22.31       23.45      5.60 o 
   4   2  17      512.81      532.56     19.26 o 
  -4   3  17       39.77       36.72      5.46 o 
  -3   3  17       36.27       37.45      4.46 o 
  -2   3  17      106.04      114.01      6.77 o 
  -1   3  17      172.68      185.43      6.95 o 
   0   3  17        5.79        8.89      3.40 o 
   1   3  17      174.03      174.89      8.50 o 
   2   3  17      105.82      113.67      6.53 o 
   3   3  17       38.22       44.49      4.36 o 
   4   3  17       37.61       41.59      4.84 o 
  -4   4  17       44.88       53.89      5.82 o 
  -3   4  17       86.72      115.00     10.59 o 
  -2   4  17       37.11       45.68      3.79 o 
  -1   4  17       34.89       37.00      3.21 o 
   0   4  17        0.22        2.61      2.54 o 
   1   4  17       32.73       32.89      4.09 o 
   2   4  17       37.27       43.52      4.25 o 
   3   4  17       89.74      108.13      5.79 o 
   4   4  17       47.77       52.81      4.19 o 
  -3   5  17        9.44        8.35      4.13 o 
  -2   5  17       31.10       32.61      5.00 o 
  -1   5  17       28.85       26.03      3.89 o 
   0   5  17       59.45       57.55      5.37 o 
   1   5  17       28.86       25.15      4.33 o 
   2   5  17       31.97       34.51      6.53 o 
   3   5  17        9.58        8.59      2.94 o 
  -3   6  17       43.27       36.91      7.33 o 
  -2   6  17        3.44        9.73      4.80 o 
  -1   6  17       37.30       41.44      7.20 o 
   0   6  17      139.15      155.12     12.66 o 
   1   6  17       36.58       45.44      7.46 o 
   2   6  17        4.11        3.73      4.13 o 
   3   6  17       44.65       45.68      5.04 o 
  -2   7  17       27.18       30.25      6.80 o 
  -1   7  17        8.21        7.46      4.80 o 
   0   7  17       23.59       23.72      6.40 o 
   1   7  17        9.68        4.53      4.80 o 
   2   7  17       26.21       36.78      6.93 o 
   0   8  17       33.96       21.19      5.73 o 
   0   0  18      756.64      705.62     28.52 o 
   1   0  18       11.32        8.87      2.73 o 
   2   0  18        5.61        0.00      2.65 o 
   3   0  18      181.70      181.27      8.77 o 
  -3   1  18       50.39       51.56      4.00 o 
  -2   1  18       34.28       33.75      3.30 o 
  -1   1  18       70.57       77.97      4.50 o 
   0   1  18       43.78       40.12      4.57 o 
   1   1  18       72.77       78.75      5.79 o 
   2   1  18       35.09       33.52      4.09 o 
   3   1  18       51.56       56.10      8.26 o 
  -3   2  18        0.72        0.00      2.72 o 
  -2   2  18      151.06      163.41      8.38 o 
  -1   2  18      113.39      125.58      6.78 o 
   0   2  18       74.18       69.03      7.73 o 
   1   2  18      113.92      124.76      7.36 o 
   2   2  18      154.99      154.54      8.04 o 
   3   2  18        0.97        5.20      4.40 o 
  -3   3  18        9.00        4.51      2.75 o 
  -2   3  18       95.49       93.18      6.32 o 
  -1   3  18       78.86       82.22      8.93 o 
   0   3  18       28.96       30.53      4.22 o 
   1   3  18       81.39       82.27      6.09 o 
   2   3  18       96.45       89.19      5.12 o 
   3   3  18        9.75        6.98      3.35 o 
  -2   4  18       13.12       10.13      4.93 o 
  -1   4  18        0.28        3.57      2.82 o 
   0   4  18       66.00       81.93     10.93 o 
   1   4  18        0.20        0.00      2.73 o 
   2   4  18       13.11       17.99      5.46 o 
  -2   5  18      148.24      176.62      9.85 o 
  -1   5  18       78.47      104.32      7.30 o 
   0   5  18        0.23        0.20      2.73 o 
   1   5  18       76.95       95.13      6.52 o 
   2   5  18      147.55      145.79     12.26 o 
  -1   6  18      180.66      214.82     15.86 o 
   0   6  18      187.67      192.70     14.79 o 
   1   6  18      176.54      195.63     14.66 o 
   1   0  19        0.84        0.00      2.50 o 
   2   0  19       13.37        8.34      7.00 o 
  -2   1  19       12.53       14.56      2.65 o 
  -1   1  19       49.97       57.87      5.51 o 
   0   1  19       34.33       23.55      7.26 o 
   1   1  19       50.40       51.37      5.08 o 
   2   1  19       12.40        9.74      2.83 o 
  -2   2  19        9.04        8.26      4.93 o 
  -1   2  19       69.37       77.82      8.80 o 
   0   2  19      108.65      110.85      7.28 o 
   1   2  19       66.32       68.59      5.60 o 
   2   2  19        8.66        7.40      3.33 o 
  -1   3  19       45.89       48.91      7.20 o 
   0   3  19       29.68       38.65      6.53 o 
   1   3  19       45.08       49.52      4.99 o 
  -1   4  19       96.79       97.81     10.13 o 
   0   4  19       48.81       46.84      6.66 o 
   1   4  19      100.40       88.87      6.49 o 
                                                 
